# Supplementary material for: 4,12-Diselena-5,6,13,14-tetra­aza­tri­cyclo­[9.3.0.03,7]tetra­deca-1(11),3(7),5,13-tetra­ene
Source: IUCrdata. 2025 May 2;10(Pt 5):x250324. doi: 10.1107/S2414314625003244 (PMC12142393; doi:10.1107/S2414314625003244)
Supplement: Supplementary file 1 [file x-10-x250324-sup1.cif]

##############################################################################
#                                                                            #
# This CIF contains the data for a data article accepted for                 #
# publication in IUCrData. It conforms to the requirements of                #
# Notes for Authors for IUCrData, and has been                               #
# peer reviewed under the auspices of IUCrData.                              #
#                                                                            #
# Full details of the Crystallographic Information File format               #
# are given in the paper "The Crystallographic Information File (CIF):       #
# a New Standard Archive File for Crystallography" by S. R. Hall, F. H.      #
# Allen and I. D. Brown [Acta Cryst. (1991), A47, 655-685].                  #
#                                                                            #
# The current version of the core CIF dictionary is obtainable from          #
# ftp://ftp.iucr.org/pub/cif_core.dic.                                       #
#                                                                            #
# Software is freely available for graphical display of the structure(s)     #
# in this CIF. For information consult the CIF software page                 #
# http://www.iucr.org/resources/cif/software.                                #
#                                                                            #
# This file may be used for bona fide research purposes within the           #
# scientific community so long as proper attribution is given to the data    # 
# article from which it was obtained.                                        #
#                                                                            #
##############################################################################
data_I
_audit_creation_method     'SHELXL-2019/3'
_chemical_name_systematic
;\
4,12-Diselena-5,6,13,14-tetraazatricyclo[9.3.0.0^3,7^]tetradeca-\
1(11),3(7),5,13-tetraene
;
_chemical_name_common     ?
_chemical_formula_moiety     'C8 H8 N4 Se2'
_chemical_formula_sum     'C8 H8 N4 Se2'
_chemical_formula_iupac     'C8 H8 N4 Se2'
_chemical_formula_weight     318.10
_chemical_melting_point     ?
_space_group_crystal_system     monoclinic
_space_group_name_H-M_alt     'P 21/n'
_space_group_name_Hall     '-P 2yn'
loop_
    _space_group_symop_operation_xyz
    'x, y, z'
    '-x+1/2, y+1/2, -z+1/2'
    '-x, -y, -z'
    'x-1/2, -y-1/2, z-1/2'
_cell_length_a     7.2217(4)
_cell_length_b     15.6664(8)
_cell_length_c     8.4925(5)
_cell_angle_alpha     90
_cell_angle_beta     90.110(4)
_cell_angle_gamma     90
_cell_volume     960.82(9)
_cell_formula_units_Z     4
_cell_measurement_reflns_used     11184
_cell_measurement_theta_min     2.73
_cell_measurement_theta_max     28.30
_cell_measurement_temperature     120(2)
_exptl_crystal_description     block
_exptl_crystal_colour     colorless
_exptl_crystal_size_max     0.420
_exptl_crystal_size_mid     0.310
_exptl_crystal_size_min     0.210
_exptl_crystal_density_diffrn     2.199
_exptl_crystal_density_meas     ?
_exptl_crystal_density_method     ?
_exptl_crystal_F_000     608
_exptl_absorpt_coefficient_mu     7.658
_exptl_absorpt_correction_type     integration
_exptl_absorpt_process_details     ?
_exptl_absorpt_correction_T_min     0.1074
_exptl_absorpt_correction_T_max     0.2507
_diffrn_ambient_temperature     120(2)
_diffrn_source     'sealed X-ray tube, 12x0.4mm long-fine focus'
_diffrn_radiation_type     MoK\a
_diffrn_radiation_wavelength     0.71073
_diffrn_measurement_device_type     'STOE IPDS 2T'
_diffrn_measurement_method     'rotation method, \w scans'
_diffrn_detector_area_resol_mean     6.67
_diffrn_reflns_number     5404
_diffrn_reflns_av_R_equivalents     0.0216
_diffrn_reflns_av_unetI/netI     0.0197
_diffrn_reflns_theta_min     2.728
_diffrn_reflns_theta_max     27.991
_diffrn_reflns_theta_full     25.242
_diffrn_measured_fraction_theta_max     0.989
_diffrn_measured_fraction_theta_full     0.999
_diffrn_reflns_limit_h_min     -9
_diffrn_reflns_limit_h_max     8
_diffrn_reflns_limit_k_min     -20
_diffrn_reflns_limit_k_max     20
_diffrn_reflns_limit_l_min     -11
_diffrn_reflns_limit_l_max     9
_refine_special_details     ?
_reflns_number_total     2296
_reflns_number_gt     2066
_reflns_threshold_expression     'I > 2\s(I)'
_refine_ls_structure_factor_coef     Fsqd
_refine_ls_matrix_type     full
_refine_ls_R_factor_all     0.0357
_refine_ls_R_factor_gt     0.0293
_refine_ls_wR_factor_gt     0.0672
_refine_ls_wR_factor_ref     0.0709
_refine_ls_goodness_of_fit_ref     1.171
_refine_ls_restrained_S_all     1.171
_refine_ls_number_reflns     2296
_refine_ls_number_parameters     127
_refine_ls_number_restraints     0
_refine_ls_hydrogen_treatment     constr
_refine_ls_weighting_scheme     calc
_refine_ls_weighting_details
              'w=1/[\s^2^(Fo^2^)+(0.0269P)^2^+2.4350P] where P=(Fo^2^+2Fc^2^)/3'
_atom_sites_solution_hydrogens     geom
_atom_sites_solution_primary     dual
_atom_sites_solution_secondary     ?
_refine_ls_shift/su_max     0.001
_refine_ls_shift/su_mean     0.000
_refine_diff_density_max     0.482
_refine_diff_density_min     -0.441
_refine_ls_extinction_method     none
_refine_ls_extinction_coef     .
loop_
    _atom_type_symbol
    _atom_type_description
    _atom_type_scat_dispersion_real
    _atom_type_scat_dispersion_imag
    _atom_type_scat_source
    'C' 'C' 0.0033 0.0016
                         'International Tables Vol C Tables 4.2.6.8 and 6.1.1.4'
    'H' 'H' 0.0000 0.0000
                         'International Tables Vol C Tables 4.2.6.8 and 6.1.1.4'
    'N' 'N' 0.0061 0.0033
                         'International Tables Vol C Tables 4.2.6.8 and 6.1.1.4'
    'Se' 'Se' -0.0929 2.2259
                         'International Tables Vol C Tables 4.2.6.8 and 6.1.1.4'
_computing_data_collection
;
<i>WinXpose</i> in <i>X-AREA</i> (Stoe & Cie, 2020)
;
_computing_cell_refinement
;
<i>Recipe</i> in <i>X-AREA</i> (Stoe & Cie, 2020)
;
_computing_data_reduction
;
<i>Integrate</i> in <i>X-AREA</i> (Stoe & Cie, 2020)
;
_computing_structure_solution
;
SHELXT2014 (Sheldrick, 2015<i>a</i>)
;
_computing_structure_refinement
;
SHELXL2019 (Sheldrick, 2015<i>b</i>)
;
_computing_molecular_graphics
;
PLATON (Spek, 2020)
;
_computing_publication_material     ?
loop_
    _atom_site_type_symbol
    _atom_site_label
    _atom_site_fract_x
    _atom_site_fract_y
    _atom_site_fract_z
    _atom_site_U_iso_or_equiv
    _atom_site_adp_type
    _atom_site_calc_flag
    _atom_site_occupancy
    _atom_site_disorder_assembly
    _atom_site_disorder_group
    C C1 0.4215(4) 0.37887(19) 0.9033(4) 0.0160(6) Uani d 1 . .
    H H1A 0.302532 0.380853 0.960943 0.019 Uiso calc 1 . .
    H H1B 0.522437 0.369867 0.980596 0.019 Uiso calc 1 . .
    C C2 0.4515(4) 0.46134(19) 0.8159(3) 0.0152(6) Uani d 1 . .
    N N3 0.6299(4) 0.49038(17) 0.7962(3) 0.0178(5) Uani d 1 . .
    N N4 0.6528(4) 0.55671(18) 0.7130(3) 0.0221(6) Uani d 1 . .
    Se Se5 0.42162(5) 0.59667(2) 0.63795(4) 0.02054(10) Uani d 1 . .
    C C6 0.3146(4) 0.5069(2) 0.7443(4) 0.0157(6) Uani d 1 . .
    C C7 0.1118(4) 0.4872(2) 0.7445(4) 0.0180(6) Uani d 1 . .
    H H7A 0.042450 0.539719 0.717557 0.022 Uiso calc 1 . .
    H H7B 0.074926 0.469928 0.852125 0.022 Uiso calc 1 . .
    C C8 0.0561(4) 0.4161(2) 0.6286(4) 0.0185(6) Uani d 1 . .
    H H8A -0.076361 0.423468 0.601538 0.022 Uiso calc 1 . .
    H H8B 0.128039 0.423644 0.530446 0.022 Uiso calc 1 . .
    C C9 0.0848(4) 0.3240(2) 0.6872(4) 0.0171(6) Uani d 1 . .
    H H9A 0.039233 0.321004 0.796966 0.020 Uiso calc 1 . .
    H H9B 0.004683 0.286199 0.623171 0.020 Uiso calc 1 . .
    C C10 0.2770(4) 0.2876(2) 0.6847(3) 0.0153(6) Uani d 1 . .
    N N11 0.3132(4) 0.22323(17) 0.5779(3) 0.0175(5) Uani d 1 . .
    N N12 0.4723(4) 0.18783(17) 0.5841(3) 0.0194(5) Uani d 1 . .
    Se Se13 0.61533(4) 0.23617(2) 0.74477(4) 0.01775(9) Uani d 1 . .
    C C14 0.4189(4) 0.30689(19) 0.7851(3) 0.0141(6) Uani d 1 . .
loop_
    _atom_site_aniso_label
    _atom_site_aniso_U_11
    _atom_site_aniso_U_22
    _atom_site_aniso_U_33
    _atom_site_aniso_U_12
    _atom_site_aniso_U_13
    _atom_site_aniso_U_23
    C1 0.0178(14) 0.0145(14) 0.0158(13) 0.0004(11) -0.0014(11) -0.0020(11)
    C2 0.0175(14) 0.0135(13) 0.0147(13) -0.0003(11) -0.0004(11) -0.0039(11)
    N3 0.0174(13) 0.0166(12) 0.0195(12) -0.0013(10) -0.0014(10) -0.0040(10)
    N4 0.0211(14) 0.0207(14) 0.0246(14) -0.0032(11) 0.0018(11) -0.0046(11)
    Se5 0.02600(18) 0.01483(16) 0.02079(16) -0.00047(12) 0.00078(13) 0.00212(11)
    C6 0.0169(14) 0.0152(14) 0.0151(13) 0.0011(11) 0.0004(11) -0.0006(11)
    C7 0.0142(14) 0.0180(15) 0.0217(15) 0.0037(11) -0.0019(12) -0.0011(12)
    C8 0.0120(14) 0.0218(16) 0.0217(15) 0.0006(11) -0.0015(12) -0.0011(12)
    C9 0.0132(14) 0.0198(15) 0.0182(14) -0.0017(11) 0.0005(11) -0.0005(12)
    C10 0.0157(14) 0.0150(13) 0.0152(13) -0.0011(11) -0.0002(11) 0.0016(11)
    N11 0.0217(13) 0.0156(12) 0.0153(12) -0.0004(10) -0.0012(10) -0.0009(10)
    N12 0.0224(14) 0.0193(13) 0.0165(12) -0.0003(11) -0.0011(10) -0.0020(10)
    Se13 0.01585(16) 0.01742(16) 0.01997(16) 0.00329(11) -0.00227(11)
                                                                    -0.00193(11)
    C14 0.0143(14) 0.0125(13) 0.0155(13) 0.0007(11) 0.0007(11) -0.0002(10)
_geom_special_details
;
 All esds (except the esd in the dihedral angle between two l.s. planes)
 are estimated using the full covariance matrix.  The cell esds are taken
 into account individually in the estimation of esds in distances, angles
 and torsion angles; correlations between esds in cell parameters are only
 used when they are defined by crystal symmetry.  An approximate (isotropic)
 treatment of cell esds is used for estimating esds involving l.s. planes.
;
loop_
    _geom_bond_atom_site_label_1
    _geom_bond_atom_site_label_2
    _geom_bond_site_symmetry_2
    _geom_bond_distance
    _geom_bond_publ_flag
    C1 C2 . 1.506(4) ?
    C1 C14 . 1.510(4) ?
    C1 H1A . 0.9900 ?
    C1 H1B . 0.9900 ?
    C2 C6 . 1.362(4) ?
    C2 N3 . 1.377(4) ?
    N3 N4 . 1.268(4) ?
    N4 Se5 . 1.892(3) ?
    Se5 C6 . 1.842(3) ?
    C6 C7 . 1.497(4) ?
    C7 C8 . 1.540(4) ?
    C7 H7A . 0.9900 ?
    C7 H7B . 0.9900 ?
    C8 C9 . 1.540(4) ?
    C8 H8A . 0.9900 ?
    C8 H8B . 0.9900 ?
    C9 C10 . 1.501(4) ?
    C9 H9A . 0.9900 ?
    C9 H9B . 0.9900 ?
    C10 C14 . 1.366(4) ?
    C10 N11 . 1.382(4) ?
    N11 N12 . 1.277(4) ?
    N12 Se13 . 1.870(3) ?
    Se13 C14 . 1.833(3) ?
loop_
    _geom_angle_atom_site_label_1
    _geom_angle_atom_site_label_2
    _geom_angle_atom_site_label_3
    _geom_angle_site_symmetry_1
    _geom_angle_site_symmetry_3
    _geom_angle
    _geom_angle_publ_flag
    C2 C1 C14 . . 108.3(2) ?
    C2 C1 H1A . . 110.0 ?
    C14 C1 H1A . . 110.0 ?
    C2 C1 H1B . . 110.0 ?
    C14 C1 H1B . . 110.0 ?
    H1A C1 H1B . . 108.4 ?
    C6 C2 N3 . . 116.8(3) ?
    C6 C2 C1 . . 124.4(3) ?
    N3 C2 C1 . . 118.6(3) ?
    N4 N3 C2 . . 117.5(3) ?
    N3 N4 Se5 . . 110.0(2) ?
    C6 Se5 N4 . . 87.31(13) ?
    C2 C6 C7 . . 126.9(3) ?
    C2 C6 Se5 . . 108.3(2) ?
    C7 C6 Se5 . . 124.7(2) ?
    C6 C7 C8 . . 113.8(3) ?
    C6 C7 H7A . . 108.8 ?
    C8 C7 H7A . . 108.8 ?
    C6 C7 H7B . . 108.8 ?
    C8 C7 H7B . . 108.8 ?
    H7A C7 H7B . . 107.7 ?
    C9 C8 C7 . . 115.8(3) ?
    C9 C8 H8A . . 108.3 ?
    C7 C8 H8A . . 108.3 ?
    C9 C8 H8B . . 108.3 ?
    C7 C8 H8B . . 108.3 ?
    H8A C8 H8B . . 107.4 ?
    C10 C9 C8 . . 118.4(3) ?
    C10 C9 H9A . . 107.7 ?
    C8 C9 H9A . . 107.7 ?
    C10 C9 H9B . . 107.7 ?
    C8 C9 H9B . . 107.7 ?
    H9A C9 H9B . . 107.1 ?
    C14 C10 N11 . . 115.4(3) ?
    C14 C10 C9 . . 126.9(3) ?
    N11 C10 C9 . . 117.6(3) ?
    N12 N11 C10 . . 117.5(3) ?
    N11 N12 Se13 . . 110.5(2) ?
    C14 Se13 N12 . . 87.40(13) ?
    C10 C14 C1 . . 126.1(3) ?
    C10 C14 Se13 . . 109.3(2) ?
    C1 C14 Se13 . . 124.6(2) ?
loop_
    _geom_torsion_atom_site_label_1
    _geom_torsion_atom_site_label_2
    _geom_torsion_atom_site_label_3
    _geom_torsion_atom_site_label_4
    _geom_torsion_site_symmetry_1
    _geom_torsion_site_symmetry_2
    _geom_torsion_site_symmetry_3
    _geom_torsion_site_symmetry_4
    _geom_torsion
    _geom_torsion_publ_flag
    C14 C1 C2 C6 . . . . 83.3(4) ?
    C14 C1 C2 N3 . . . . -91.8(3) ?
    C6 C2 N3 N4 . . . . -0.2(4) ?
    C1 C2 N3 N4 . . . . 175.2(3) ?
    C2 N3 N4 Se5 . . . . -0.1(3) ?
    N3 N4 Se5 C6 . . . . 0.3(2) ?
    N3 C2 C6 C7 . . . . 178.3(3) ?
    C1 C2 C6 C7 . . . . 3.1(5) ?
    N3 C2 C6 Se5 . . . . 0.5(3) ?
    C1 C2 C6 Se5 . . . . -174.7(2) ?
    N4 Se5 C6 C2 . . . . -0.4(2) ?
    N4 Se5 C6 C7 . . . . -178.3(3) ?
    C2 C6 C7 C8 . . . . -78.4(4) ?
    Se5 C6 C7 C8 . . . . 99.1(3) ?
    C6 C7 C8 C9 . . . . 82.1(3) ?
    C7 C8 C9 C10 . . . . -78.1(4) ?
    C8 C9 C10 C14 . . . . 74.3(4) ?
    C8 C9 C10 N11 . . . . -110.8(3) ?
    C14 C10 N11 N12 . . . . 0.7(4) ?
    C9 C10 N11 N12 . . . . -174.7(3) ?
    C10 N11 N12 Se13 . . . . 0.2(3) ?
    N11 N12 Se13 C14 . . . . -0.8(2) ?
    N11 C10 C14 C1 . . . . 174.7(3) ?
    C9 C10 C14 C1 . . . . -10.4(5) ?
    N11 C10 C14 Se13 . . . . -1.3(3) ?
    C9 C10 C14 Se13 . . . . 173.7(2) ?
    C2 C1 C14 C10 . . . . -75.3(4) ?
    C2 C1 C14 Se13 . . . . 100.0(3) ?
    N12 Se13 C14 C10 . . . . 1.1(2) ?
    N12 Se13 C14 C1 . . . . -174.9(3) ?
_shelx_space_group_comment
;
The symmetry employed for this shelxl refinement is uniquely defined
by the following loop, which should always be used as a source of
symmetry information in preference to the above space-group names.
They are only intended as comments.
;
_shelx_estimated_absorpt_T_min     0.141
_shelx_estimated_absorpt_T_max     0.296
_shelx_hkl_file
;
  -8  -8   1    8.12    2.34   0
  -7   5   1   48.15    2.13   0
  -7   9   0  309.74    4.03   0
  -6  12  -1   11.50    4.36   0
  -6  14  -2   28.17    4.11   0
  -5 -14   0  183.22    4.43   0
  -5 -10   1   97.80    2.68   0
  -5   6   1 1299.88    4.11   0
  -5  14  -2   -0.92    3.90   0
  -4 -18  -2    2.24    4.35   0
  -4 -16  -1  540.98    5.40   0
  -4  12  -1   36.82    4.09   0
  -2 -18  -3  336.75    4.43   0
  -2  -6   1  380.41    2.49   0
  -1 -17  -3  145.57    4.68   0
  -1 -15  -2  688.06    4.89   0
  -1  -9   0   48.66    2.55   0
  -1   5   0 3498.13    5.28   0
  -1  11  -2   13.58    3.43   0
  -1  13  -3  930.49    5.88   0
   0 -17  -4   22.66    4.06   0
   0  -4   0 1600.21    3.13   0
   0  13  -4   30.77    3.63   0
   0  15  -6    7.84    3.42   0
   1 -13  -3   50.79    2.79   0
   1  -6  -1 1496.76    3.84   0
   1   9  -3   87.57    3.00   0
   2 -10  -3    4.69    2.69   0
   2  -5  -2  631.17    2.50   0
   2  10  -5   17.96    2.84   0
   2  12  -7   39.91    3.00   0
   3 -12  -6   21.20    3.15   0
   3  -8  -4 1859.96    5.66   0
   3   8  -6  477.89    3.48   0
   3   9  -7  430.44    3.79   0
   4 -10  -8   43.65    3.14   0
   4  -9  -7   27.74    3.08   0
  -9   6   0    3.49    2.56   0
  -8   3   1   45.14    1.81   0
  -6 -14   0  183.07    4.03   0
  -5  12  -1   -1.35    3.71   0
  -4 -14   0  113.34    3.77   0
  -4 -10   1  607.37    3.79   0
  -4   9   0  322.62    3.73   0
  -4  15  -3   92.30    4.50   0
  -3 -18  -2  435.82    5.48   0
  -3 -16  -1  134.80    4.11   0
  -3 -13   0  143.69    3.60   0
  -3   4   1 3030.74    4.58   0
  -3  11  -1  351.82    4.42   0
  -3  13  -2   11.60    3.97   0
  -3  16  -4  240.54    4.58   0
  -2   7   0 3362.35    6.48   0
  -2  10  -1   16.57    3.14   0
  -2  15  -4   40.95    4.13   0
  -2  16  -5    3.95    3.77   0
  -1 -13  -1    1.53    2.41   0
  -1  14  -4  139.83    4.18   0
  -1  16  -6  126.76    4.16   0
   0 -11  -1  576.20    4.17   0
   0  -5   0    2.17    1.30   0
   0   6  -1    3.70    1.68   0
   0   9  -2  151.98    3.23   0
   0  11  -3  597.63    4.79   0
   1 -17  -5  113.70    4.50   0
   1 -11  -2 1669.19    5.92   0
   1  13  -6   49.59    3.38   0
   1  14  -7   10.76    3.07   0
   2 -13  -4   84.68    3.58   0
   2  -6  -2  931.19    3.25   0
   2   8  -4  112.66    2.97   0
   2  11  -6  152.83    3.35   0
   3 -14  -7   27.86    3.86   0
   3 -11  -5  158.07    3.45   0
  -9  -6   1   52.41    1.95   0
  -8  -9   1   87.73    2.79   0
  -7  13  -2   16.80    4.10   0
  -6 -11   1  807.71    4.51   0
  -6   9   0  391.28    3.93   0
  -5 -11   1   87.91    2.94   0
  -4  16  -4   19.96    4.16   0
  -3   8   0  336.41    3.36   0
  -2 -19  -3  259.36    5.44   0
  -2 -15  -1 1996.84    7.34   0
  -2 -12   0  107.19    2.59   0
  -1 -18  -3    0.28    4.31   0
  -1   8  -1  283.60    3.15   0
   0  15  -7  260.72    4.37   0
   1 -16  -4  335.84    4.96   0
   2 -16  -6  171.28    4.11   0
   2 -15  -5   44.31    3.91   0
   2 -11  -3 2483.12    7.11   0
   2  12  -8   -0.65    2.88   0
   3 -13  -6  225.84    3.95   0
   3  -9  -4  206.52    3.46   0
   4 -11  -8    7.58    3.21   0
   4  -8  -6  347.66    3.54   0
  -8   7   0   93.51    3.29   0
  -7 -11   1    1.71    3.08   0
  -7   4   1  386.95    2.81   0
  -7   8   0   83.43    3.39   0
  -6 -15   0   27.72    3.72   0
  -6   5   1  263.87    2.52   0
  -6  11  -1   30.04    3.77   0
  -6  13  -2  399.82    5.28   0
  -5 -15   0   15.29    3.66   0
  -5   5   1  554.87    3.02   0
  -5  13  -2  185.45    4.70   0
  -4 -15   0  139.64    4.57   0
  -4 -11   1   85.49    2.91   0
  -4  13  -2    2.74    3.95   0
  -3 -14   0   -4.12    3.47   0
  -3 -10   1 1032.90    4.52   0
  -3  14  -3   92.01    4.21   0
  -3  15  -4   -1.78    3.89   0
  -3  16  -5  127.11    4.34   0
  -2 -18  -2    9.40    4.15   0
  -2   1   1   10.04    0.55   0
  -2  13  -3  576.98    5.32   0
  -1 -14  -1   54.44    3.66   0
  -1  12  -3   -3.88    3.53   0
   0 -12  -1  288.80    3.80   0
   0  -6   0 3865.36    5.75   0
   0  14  -6    8.75    3.52   0
   1 -12  -2   14.32    3.19   0
   1  -8  -1  195.35    2.61   0
   1  10  -4   83.22    3.18   0
   1  13  -7   30.72    3.72   0
   2  -7  -2  205.22    2.32   0
   2   5  -3 3661.52    5.84   0
   3 -12  -5  437.94    4.52   0
   3   7  -6   24.71    2.64   0
   3   9  -8    4.22    2.34   0
  -9   5   0   19.67    2.78   0
  -8 -10   1   54.14    2.82   0
  -6 -12   1    2.15    2.80   0
  -6  14  -3   23.42    4.65   0
  -5 -12   1  251.70    3.48   0
  -4  14  -3  385.28    5.20   0
  -3  10  -1 1785.17    6.92   0
  -3  12  -2  506.79    5.19   0
  -2 -16  -1    3.51    4.06   0
  -2 -13   0 2303.45    7.38   0
  -2  -8   1 2193.61    5.30   0
  -2   6   0  322.61    2.52   0
  -2   9  -1 2693.70    7.38   0
  -2  11  -2    0.40    3.41   0
  -1 -19  -3  322.18    5.30   0
  -1 -11   0 1384.89    5.45   0
  -1  10  -2  494.59    3.90   0
  -1  13  -4  329.51    4.51   0
  -1  14  -5  330.54    4.50   0
  -1  15  -6  186.09    4.33   0
   0 -15  -2    4.73    3.72   0
   0  -7   0   -0.85    1.81   0
   0   8  -2  758.76    4.29   0
   0  10  -3  592.58    4.57   0
   1 -17  -4  -10.09    4.05   0
   1 -15  -3   11.36    3.81   0
   1   8  -3  638.46    4.14   0
   1  11  -5    5.93    2.99   0
   1  12  -6  338.12    4.09   0
   2 -16  -5    2.90    3.93   0
   2 -12  -3   39.18    3.29   0
   2  -8  -2   72.48    2.35   0
   2   7  -4   33.43    2.53   0
   2  10  -6  156.37    3.18   0
   3 -14  -6  211.35    4.21   0
   3 -10  -4  194.46    3.29   0
   3   8  -7   38.20    2.40   0
   3   9  -9    2.65    2.82   0
   4 -11  -7   27.29    3.53   0
  -8   2   1   76.06    1.85   0
  -7  10  -1  471.03    4.95   0
  -5 -16   0  144.93    4.35   0
  -5   8   0  389.77    3.82   0
  -5  14  -3   59.02    4.38   0
  -5  15  -4  469.98    5.68   0
  -4 -18  -1   14.03    4.13   0
  -4 -12   1 1438.31    5.75   0
  -4  15  -4  189.47    4.80   0
  -4  16  -5  221.38    4.72   0
  -3 -15   0  353.58    4.65   0
  -3   7   0  165.82    2.76   0
  -2  -9   1  917.71    4.17   0
  -1 -15  -1  205.84    4.33   0
   0 -19  -4   38.07    4.16   0
   0 -13  -1   23.26    3.37   0
   0  -8   0  764.72    3.61   0
   1  13  -8   31.76    3.27   0
   3 -13  -5   29.32    3.46   0
   3  -5  -3  259.70    2.23   0
   3  -4  -3   30.36    1.44   0
   3   5  -5  364.95    2.89   0
   4  -4  -5   26.85    1.55   0
   4   1  -6  121.86    1.38   0
   4   3  -7   62.52    1.88   0
  -8   6   0   14.31    2.88   0
  -8   9  -1  205.15    4.14   0
  -6 -13   1  118.12    3.47   0
  -6  -5   2  484.93    2.31   0
  -6   4   1   54.11    2.16   0
  -6  10  -1    9.52    4.11   0
  -6  12  -2    5.39    3.92   0
  -5 -13   1   -0.18    3.03   0
  -5  -5   2   -2.52    1.32   0
  -5  -4   2  258.06    1.62   0
  -5  -3   2  114.49    1.16   0
  -5  12  -2  604.39    5.68   0
  -4   4   1  229.61    1.90   0
  -4  10  -1  119.79    3.89   0
  -4  12  -2  836.34    5.95   0
  -3 -18  -1   59.14    4.43   0
  -3  14  -4  805.77    5.92   0
  -3  15  -5    6.41    3.99   0
  -3  16  -6  135.03    4.36   0
  -2 -17  -1   -0.04    4.30   0
  -2 -14   0  335.92    4.35   0
  -2  12  -3 1266.02    6.37   0
  -1 -12   0  810.85    4.33   0
  -1  15  -7  160.52    4.22   0
   0 -18  -3  630.78    6.03   0
   0 -16  -2   19.33    3.93   0
   0  11  -4   63.76    3.40   0
   0  13  -6  333.45    4.33   0
   1 -18  -4   -4.83    4.02   0
   1 -10  -1  319.13    3.35   0
   2 -17  -5  247.33    4.55   0
   2 -15  -4   55.74    3.84   0
   2  -9  -2 1069.59    4.54   0
   2   8  -5  740.00    4.45   0
   2  10  -7    2.21    3.09   0
   4 -12  -7   20.83    3.68   0
   4 -10  -6    8.00    2.81   0
   4  -6  -5    1.17    2.02   0
  -7   3   1   54.38    2.01   0
  -6  -6   2   11.49    1.81   0
  -6  -3   2 1797.61    2.39   0
  -5 -17   0  338.56    5.13   0
  -5  -7   2  562.52    2.96   0
  -5  -6   2   98.26    1.79   0
  -5   4   1   58.13    1.92   0
  -4  13  -3    6.38    4.02   0
  -3  11  -2 1392.15    6.80   0
  -2 -15   0   80.52    3.86   0
  -2  13  -4    2.81    3.79   0
  -2  15  -6   16.68    3.87   0
  -1 -16  -1  563.87    5.50   0
  -1 -13   0  624.05    4.80   0
  -1  12  -4  151.14    3.89   0
  -1  14  -6  479.74    5.14   0
   0 -14  -1 1249.31    6.25   0
   0  -9   0    0.69    1.71   0
   0  12  -5 1568.13    6.56   0
   0  14  -8   64.96    3.44   0
   1   9  -4  355.28    3.62   0
   1  11  -6    2.45    3.51   0
   1  12  -7   20.61    3.11   0
   2   4  -3   53.29    1.79   0
   2   9  -6  380.23    3.56   0
   3 -14  -5  116.28    4.06   0
   3 -12  -4    7.28    3.68   0
   3  -2  -3  339.16    1.36   0
   3   6  -6   -1.94    2.35   0
   3   7  -7   -3.06    2.64   0
   4 -11  -6   36.82    3.57   0
   4  -2  -5    2.39    0.90   0
  -9   4   0  121.25    2.77   0
  -7   9  -1    0.68    4.00   0
  -7  11  -2   12.86    3.88   0
  -6 -14   1  192.89    3.90   0
  -6  -7   2   16.90    1.93   0
  -6   7   0  111.82    3.49   0
  -6  14  -4   32.66    4.32   0
  -5 -14   1  277.85    4.10   0
  -5  -8   2  798.73    3.67   0
  -5  13  -3   28.67    4.22   0
  -5  14  -4   34.84    4.31   0
  -4 -17   0  283.42    4.93   0
  -4  -6   2   -2.40    1.65   0
  -4  -5   2   19.51    1.46   0
  -4   7   0 1203.18    4.99   0
  -4  14  -4   -0.63    4.03   0
  -4  15  -5   24.63    4.06   0
  -3 -19  -1   46.57    4.59   0
  -3 -13   1  408.76    4.20   0
  -2 -18  -1    7.91    4.40   0
  -2 -11   1  370.06    3.77   0
  -2  15  -7   79.38    3.99   0
  -1 -19  -2   85.89    4.74   0
  -1  -6   1 1472.57    3.87   0
  -1  -5   1 1040.07    3.02   0
   0 -10   0  803.83    4.35   0
   0  13  -7    0.92    3.60   0
   1 -15  -2   18.54    3.81   0
   1 -11  -1  280.06    3.63   0
   1   7  -3  453.01    3.54   0
   1  10  -5  297.87    3.57   0
   1  12  -8  402.47    4.37   0
   2 -16  -4    6.26    3.79   0
   2   6  -4  104.48    2.41   0
   3 -16  -6   80.08    4.09   0
   3  -8  -3  753.44    3.85   0
   4 -13  -7   -6.95    3.76   0
   4  -8  -5  216.11    3.16   0
  -8   8  -1   48.66    3.67   0
  -6  -8   2    7.35    2.22   0
  -5 -15   1   48.69    4.19   0
  -5  -9   2  673.77    3.79   0
  -5   7   0   21.57    2.68   0
  -5  11  -2  937.23    6.58   0
  -4  -7   2  243.95    2.50   0
  -4   9  -1  270.70    4.24   0
  -4  11  -2  130.10    4.25   0
  -3 -17   0   34.11    4.16   0
  -3  12  -3  152.29    4.27   0
  -3  14  -5  383.64    5.04   0
  -3  15  -6  320.01    4.92   0
  -2 -16   0   54.54    4.08   0
  -2   5   0 1529.37    4.08   0
  -1 -17  -1   66.73    4.55   0
  -1  -7   1  277.21    2.49   0
  -1  -4   1  645.29    2.20   0
  -1  14  -7  147.81    4.22   0
   0 -15  -1  205.76    4.40   0
   0  12  -6   42.01    3.35   0
   1  12  -9    4.69    3.27   0
   2 -11  -2  410.25    3.89   0
   3 -13  -4   96.03    3.77   0
   3  -9  -3   29.58    2.61   0
   3   4  -5    0.80    1.90   0
  -8   1   1   10.15    1.62   0
  -8   5   0   91.22    3.15   0
  -7  -6   2    1.39    1.72   0
  -7  -5   2    8.32    1.43   0
  -7   6   0  264.47    3.66   0
  -6 -15   1   23.46    3.50   0
  -6  -9   2  892.09    4.20   0
  -6   9  -1  280.22    4.46   0
  -5  -2   2  649.26    1.08   0
  -5   9  -1  803.78    5.60   0
  -4 -18   0    5.75    4.10   0
  -4  -3   2  164.96    1.26   0
  -4  15  -6    9.42    4.31   0
  -3 -14   1   75.67    3.56   0
  -3  13  -4   46.35    3.88   0
  -2 -19  -1   45.82    4.67   0
  -2  14  -6   97.46    4.18   0
  -1 -20  -2    8.66    4.67   0
  -1  -9   1 1856.75    5.46   0
  -1  -3   1 9999.99    6.71   0
  -1   3   0  276.45    1.56   0
  -1   6  -1    1.54    2.07   0
  -1  10  -3  801.89    4.99   0
  -1  13  -6  218.74    4.32   0
  -1  14  -8  152.18    4.29   0
   0   4  -1  304.95    1.97   0
   0  10  -4 1739.81    6.37   0
   0  11  -5  100.37    3.52   0
   0  13  -8  149.22    3.87   0
   1 -16  -2  432.53    5.26   0
   1   8  -4  883.83    4.54   0
   2 -15  -3   12.30    3.66   0
   2 -12  -2  158.65    3.58   0
   2   7  -5  238.29    3.30   0
   2   9  -7  465.10    3.78   0
   3 -10  -3   55.38    2.88   0
   3   7  -8    3.88    2.15   0
   4 -10  -5  144.35    3.61   0
  -9   3   0    0.51    2.68   0
  -9   6  -1   43.94    3.65   0
  -7  -8   2  620.44    3.47   0
  -7  10  -2  289.44    4.77   0
  -6 -10   2    5.16    2.74   0
  -6   3   1   65.88    2.05   0
  -6  12  -3  154.52    4.41   0
  -6  13  -4  249.49    5.00   0
  -5 -16   1  117.99    4.49   0
  -5 -10   2    3.46    2.33   0
  -5  13  -4  308.93    5.12   0
  -4  -9   2  152.93    2.58   0
  -4   3   1  184.30    1.83   0
  -4  13  -4  229.15    4.81   0
  -3 -18   0 1075.08    7.17   0
  -3  10  -2  397.50    4.54   0
  -2  12  -4  126.57    3.92   0
  -2  13  -5  240.33    3.67   0
  -2  14  -7  279.41    4.67   0
  -1 -15   0   -6.72    3.62   0
  -1 -10   1  322.76    3.44   0
  -1  11  -4    5.09    3.40   0
  -1  12  -5  182.39    4.07   0
   0 -19  -2  213.87    5.02   0
   0 -16  -1  885.47    6.16   0
   0 -12   0  845.10    4.47   0
   1 -13  -1  541.81    4.75   0
   1  11  -8  333.20    4.07   0
   2 -18  -4    4.83    4.06   0
   2 -16  -3   28.37    4.10   0
   2 -13  -2  176.68    3.89   0
   2   8  -6    2.29    2.49   0
   3   5  -6  823.46    3.72   0
   3   6  -7    2.60    2.44   0
   3   7  -9  100.42    2.86   0
   4 -11  -5  674.50    5.14   0
   4   2  -7  332.38    2.05   0
   5  -7  -8    7.98    2.47   0
   5  -6  -8   40.89    2.22   0
  -8   7  -1  244.85    4.68   0
  -8   9  -2    8.01    3.84   0
  -7  -4   2    8.70    1.06   0
  -7   2   1  262.76    2.31   0
  -7   8  -1  142.71    3.92   0
  -6 -11   2  308.81    3.61   0
  -6   6   0  591.24    4.39   0
  -5 -11   2   27.12    2.59   0
  -4 -16   1  333.33    4.69   0
  -4 -10   2 1024.60    4.51   0
  -4   6   0 1089.86    4.54   0
  -3 -15   1   21.06    3.64   0
  -3  -7   2  576.58    3.14   0
  -3  -6   2  481.60    2.66   0
  -3   2   1 1815.38    3.00   0
  -3  11  -3  430.69    4.88   0
  -3  14  -6  511.99    5.53   0
  -2 -20  -1   -3.44    4.76   0
  -2   7  -1 1796.58    5.84   0
  -2   9  -2  423.64    3.66   0
  -1 -19  -1    7.72    4.34   0
  -1 -11   1  274.36    3.51   0
  -1  13  -7   20.82    3.78   0
   0 -17  -1  138.07    4.83   0
   0 -13   0   -4.08    3.33   0
   0   8  -3   10.46    2.82   0
   1 -19  -3   17.18    4.53   0
   1   6  -3 5087.66    8.25   0
   2   9  -9  328.46    4.04   0
   2   9  -8    4.62    2.64   0
   3 -15  -4  249.64    4.74   0
   3 -12  -3  370.42    4.58   0
   4 -14  -6   95.40    4.49   0
   5  -8  -8    5.89    2.44   0
  -6   8  -1  613.49    5.56   0
  -5 -17   1   10.42    3.89   0
  -5   6   0   17.96    2.66   0
  -5  10  -2   99.84    4.11   0
  -4 -11   2   16.39    2.65   0
  -4   8  -1 2325.17    7.79   0
  -4  14  -6   33.52    4.43   0
  -3 -16   1  255.06    4.58   0
  -3  -5   2 1084.30    3.12   0
  -2 -18   0   58.58    4.50   0
  -2 -14   1  350.92    4.32   0
  -2  13  -6   49.48    4.13   0
  -1 -12   1  219.21    3.59   0
   0 -20  -2   11.29    4.53   0
   0 -14   0  477.92    4.79   0
   0  11  -6   16.99    3.35   0
   0  12  -8  375.02    4.50   0
   2 -14  -2  177.08    4.13   0
   2   5  -4  595.22    3.08   0
   3   6  -8  120.03    2.75   0
   4 -12  -5  297.62    4.09   0
  -8   4   0  660.01    4.35   0
  -7 -11   2   -0.88    2.70   0
  -7   5   0  160.36    3.37   0
  -7   9  -2   25.35    4.29   0
  -6  11  -3    6.90    4.05   0
  -6  12  -4   26.51    4.17   0
  -6  13  -5   43.21    4.43   0
  -5 -13   2  512.96    4.77   0
  -5   8  -1    0.75    3.34   0
  -5  11  -3  176.63    4.53   0
  -5  13  -5  357.83    5.31   0
  -4 -17   1   20.57    4.00   0
  -4 -12   2    8.82    2.82   0
  -4  11  -3  330.36    4.76   0
  -4  12  -4  108.94    4.27   0
  -4  13  -5   85.14    4.49   0
  -3  -4   2  282.09    1.87   0
  -3   5   0    5.92    1.89   0
  -2   4   0  851.04    3.03   0
  -2  10  -3  412.48    3.73   0
  -1 -20  -1  198.11    5.46   0
  -1 -17   0  596.06    5.85   0
  -1   9  -3    3.30    2.17   0
  -1  11  -5   53.28    3.51   0
   0 -18  -1    8.90    4.44   0
   0  10  -5  538.65    4.38   0
   1 -18  -2    2.94    4.40   0
   1 -15  -1  130.59    4.13   0
   1  -8   0    7.45    2.25   0
   1  -6   0  864.65    3.30   0
   2  -9  -1  970.63    4.55   0
   2  -8  -1 2152.44    5.71   0
   2  -7  -1  591.53    3.19   0
   2  -6  -1  356.71    2.49   0
   2   8  -7  346.46    3.46   0
   3 -16  -4  274.49    4.95   0
   3 -13  -3  444.86    4.61   0
   3   6  -9   85.75    2.79   0
   4 -15  -6    7.80    3.70   0
   4  -8  -4   86.03    2.91   0
  -9   2   0   61.53    2.74   0
  -9   5  -1  233.37    4.23   0
  -8   0   1   -0.29    1.69   0
  -8   8  -2  225.47    4.99   0
  -7   7  -1  175.13    4.45   0
  -6 -13   2   18.65    3.50   0
  -5  12  -4  479.12    5.40   0
  -4 -18   1  143.96    5.01   0
  -3 -17   1  123.77    4.45   0
  -3 -11   2  317.49    3.53   0
  -3   9  -2  153.96    2.96   0
  -3  13  -6   59.41    4.29   0
  -2 -19   0   33.76    4.54   0
  -2  13  -7  311.24    4.74   0
  -1 -13   1  555.91    4.64   0
  -1  -2   1 1122.53    1.98   0
  -1   7  -2  132.86    2.80   0
  -1  12  -7   22.63    3.78   0
   0 -15   0    6.32    3.71   0
   0  11  -7  259.90    4.11   0
   1 -19  -2  334.88    5.44   0
   1 -10   0  225.65    3.42   0
   1  -5   0 3442.45    5.50   0
   1   7  -4  247.48    3.09   0
   1   9  -6  383.16    3.80   0
   1  10  -9  371.74    4.51   0
   1  10  -8  233.65    3.71   0
   2 -18  -3   62.59    4.63   0
   2 -10  -1    6.44    2.81   0
   2   7  -6  444.31    3.45   0
   2   8  -8    1.97    3.10   0
   3 -17  -4  111.59    5.06   0
   3 -14  -3   83.67    4.03   0
   3   6 -10   63.45    2.38   0
   4 -14  -5  199.08    4.92   0
   4 -10  -4  564.46    4.59   0
   5  -9  -7  249.89    3.79   0
   5  -8  -7   53.41    2.86   0
   5  -7  -7    4.42    2.62   0
  -8   6  -1   30.80    3.39   0
  -7 -12   2    3.74    2.58   0
  -7  10  -3  487.07    5.50   0
  -6 -14   2   30.20    3.67   0
  -6   9  -2   42.04    3.63   0
  -5 -14   2  318.35    4.19   0
  -5  13  -6  270.63    5.22   0
  -4 -14   2   16.09    3.31   0
  -4   9  -2   98.37    3.81   0
  -4  13  -6   -4.14    4.36   0
  -3 -12   2   86.66    3.18   0
  -3   7  -1   15.67    2.97   0
  -3  10  -3   35.11    3.62   0
  -3  11  -4  450.07    4.89   0
  -3  12  -5  310.42    4.91   0
  -3  13  -7  306.46    5.04   0
  -2   8  -2   39.42    3.12   0
  -2  12  -6   28.49    4.09   0
  -2  13  -8   61.60    4.23   0
  -1 -18   0  346.19    5.29   0
  -1 -14   1  108.03    3.80   0
  -1   5  -1  440.33    2.54   0
  -1  12  -8   44.93    3.67   0
   0 -19  -1   53.51    4.82   0
   0 -16   0  134.76    4.57   0
   0   7  -3  515.62    3.66   0
   0  10  -6  365.71    4.11   0
   1 -12   0  818.26    5.10   0
   1 -11   0 1335.94    5.24   0
   2 -19  -3  375.59    5.62   0
   2 -16  -2  544.62    5.61   0
   2 -12  -1  379.31    4.23   0
   2   8  -9   67.70    2.97   0
   3 -15  -3   16.81    3.95   0
   3  -9  -2  832.63    4.71   0
   3  -8  -2   74.38    2.56   0
   3  -7  -2  598.19    3.61   0
   3   4  -6   26.59    2.01   0
   4 -11  -4   15.02    3.04   0
   4  -5  -4    8.55    1.71   0
   4   0  -6 1831.74    2.72   0
   5 -10  -7  360.40    4.18   0
   5  -6  -7   60.85    2.27   0
  -8 -10   2  243.60    3.11   0
  -8  -9   2  108.57    2.48   0
  -8  -8   2  157.66    2.26   0
  -7 -13   2    5.02    2.73   0
  -6   2   1   13.07    1.83   0
  -6   5   0  512.88    3.81   0
  -6   7  -1  581.15    4.79   0
  -6  10  -3  129.44    4.29   0
  -6  11  -4   34.32    4.09   0
  -6  12  -5  315.86    5.25   0
  -5 -15   2  456.65    4.73   0
  -5   9  -2   60.99    3.58   0
  -5  12  -5   -8.02    4.25   0
  -4  -2   2 1428.42    1.72   0
  -4   5   0  259.98    2.89   0
  -4  10  -3  145.70    4.15   0
  -4  12  -5  849.66    6.39   0
  -3 -18   1   15.78    3.91   0
  -3 -13   2  186.71    3.69   0
  -2 -17   1  147.01    4.56   0
  -2 -10   2  692.49    4.27   0
  -2  -9   2 1052.91    4.58   0
  -2  -8   2   65.50    2.38   0
  -2   6  -1   -0.21    2.37   0
  -2   9  -3  501.72    4.39   0
  -2  11  -5  954.72    5.87   0
  -1 -15   1  113.18    3.96   0
  -1  11  -6  185.13    4.08   0
   0 -20  -1  333.51    5.55   0
   0  -9   1   70.68    2.78   0
   0  -7   1  270.50    2.69   0
   0   9  -5   85.24    3.11   0
   1 -17  -1  217.92    4.75   0
   1 -13   0  602.74    4.98   0
   1   5  -3 1140.92    4.12   0
   1   9  -7    5.02    2.90   0
   2 -17  -2  198.85    4.93   0
   2 -13  -1   90.33    3.79   0
   2  -4  -1  110.58    1.52   0
   3 -18  -4   41.85    4.55   0
   3 -11  -2  332.26    3.94   0
   3 -10  -2   79.98    3.13   0
   4 -15  -5   74.81    4.18   0
   4 -12  -4   47.82    3.31   0
   5 -11  -7   61.89    3.60   0
  -9   4  -1   -5.59    3.63   0
  -8   3   0    6.42    2.76   0
  -7   1   1  373.88    2.56   0
  -7   4   0  350.05    3.79   0
  -7   8  -2   23.36    3.78   0
  -5   5   0 1033.96    4.66   0
  -5   7  -1    6.65    3.18   0
  -5  10  -3  637.94    5.52   0
  -5  11  -4   37.75    4.20   0
  -4 -15   2    0.98    3.45   0
  -4   2   1  177.32    1.80   0
  -4  11  -4  165.17    4.31   0
  -3 -19   1   73.42    4.49   0
  -3 -14   2  142.71    3.87   0
  -3  -3   2  327.63    1.56   0
  -2  -6   2  887.87    3.30   0
  -2  10  -4  910.76    5.53   0
  -2  12  -7   49.49    4.08   0
  -1 -16   1   -4.49    4.02   0
  -1   8  -3   78.56    3.09   0
  -1   9  -4 2384.79    7.35   0
  -1  10  -5   93.01    3.59   0
   0 -12   1  280.05    3.98   0
   0 -11   1  572.83    3.81   0
   0  -6   1    3.31    1.73   0
   0   3  -1   14.60    0.88   0
   0   5  -2   14.06    1.89   0
   0   8  -4  568.03    4.03   0
   0  10  -7  178.73    3.74   0
   1 -18  -1   -9.53    4.39   0
   1   9  -8    5.87    3.10   0
   2 -14  -1  360.89    4.72   0
   2   7  -7  322.62    3.34   0
   3   1  -4   39.50    1.10   0
   3   5 -10   33.49    2.59   0
   3   5  -8  286.75    2.83   0
   4 -16  -5  157.79    4.69   0
   4 -13  -4  355.73    4.63   0
   5  -5  -7  151.30    1.95   0
  -8  -6   2    4.05    1.31   0
  -8   7  -2  196.90    4.35   0
  -7   6  -1   32.86    3.91   0
  -7   9  -3  337.95    4.98   0
  -5 -16   2  149.32    4.11   0
  -5   2   1    9.36    1.72   0
  -5  12  -6   -5.11    4.08   0
  -4 -16   2  359.47    4.79   0
  -4  12  -6   -2.77    4.22   0
  -3 -15   2 1226.16    6.55   0
  -3   8  -2    8.70    3.18   0
  -2 -13   2  172.11    3.82   0
  -1 -20   0   54.96    4.84   0
  -1   2   0   12.60    0.86   0
  -1  11  -7  223.73    4.09   0
   0 -18   0   10.78    4.39   0
   0 -13   1    9.94    3.52   0
   0  -5   1 1923.24    4.34   0
   1 -15   0   -3.49    3.86   0
   1   3  -2   94.37    1.48   0
   1   8  -6  124.28    3.01   0
   1   9  -9  257.02    3.88   0
   2 -18  -2    0.96    4.10   0
   2 -15  -1  575.24    5.53   0
   2   6  -6  642.98    3.99   0
   2   7 -10  204.81    3.67   0
   2   7  -8  829.60    4.52   0
   3 -13  -2  183.99    4.00   0
   3  -5  -2 1109.59    3.52   0
   5  -9  -6   42.08    3.23   0
  -9  -3   1   11.33    1.46   0
  -9   1   0   37.63    2.68   0
  -8   5  -1  107.12    3.64   0
  -6   8  -2    1.45    3.64   0
  -6  11  -5  305.01    5.25   0
  -5 -17   2   65.57    3.97   0
  -5   8  -2   55.64    4.03   0
  -4   8  -2  612.53    4.89   0
  -3   4   0 1132.74    3.94   0
  -3   6  -1  218.22    3.75   0
  -3   9  -3  540.63    4.81   0
  -3  10  -4   49.55    3.90   0
  -3  12  -8  478.31    5.58   0
  -3  12  -7   28.14    4.04   0
  -2 -19   1  159.64    5.00   0
  -2   7  -2 3072.32    7.58   0
  -2  11  -6  270.99    4.56   0
  -1 -17   1  221.79    4.78   0
  -1  11  -8  632.08    5.33   0
   0 -19   0    1.20    4.60   0
   0 -14   1 1294.87    6.67   0
   0  10  -9  114.91    3.88   0
   0  10  -8   29.02    3.35   0
   1 -16   0  123.31    4.36   0
   1   6  -4  147.52    2.60   0
   1   7  -5 1602.06    5.51   0
   2 -16  -1   64.80    4.15   0
   2   5  -5  863.10    3.72   0
   2   7  -9  158.28    3.16   0
   3 -18  -3  -10.15    4.14   0
   4 -15  -4   15.79    3.94   0
   5 -12  -6  232.67    4.41   0
   5 -11  -6  204.49    4.00   0
   5 -10  -6   55.10    3.23   0
  -6   4   0  218.17    3.45   0
  -6   6  -1   64.24    3.83   0
  -6   9  -3  397.36    5.03   0
  -6  10  -4  327.22    5.07   0
  -5   9  -3   85.65    3.86   0
  -5  10  -4   67.08    4.10   0
  -4   9  -3   96.57    3.89   0
  -4  10  -4  251.90    4.59   0
  -4  12  -7  355.83    4.51   0
  -3 -17   2   23.10    4.11   0
  -2 -15   2   36.27    3.83   0
  -2  10  -5   40.94    3.68   0
  -1 -18   1   -7.92    4.33   0
  -1 -10   2   75.77    3.06   0
  -1   6  -2 1352.24    4.57   0
  -1  10  -6   16.23    3.40   0
   1  -3   0  275.98    1.65   0
   1   8  -7    1.01    2.87   0
   2  -3  -1  961.91    2.55   0
   3 -15  -2 1268.63    7.07   0
   4 -11  -3   22.79    3.53   0
   5 -13  -6  125.78    4.39   0
   5  -7  -6   10.85    2.53   0
  -9   3  -1  421.74    4.91   0
  -9   5  -2  257.42    4.50   0
  -8   6  -2  638.92    5.89   0
  -7   7  -2   -0.78    3.55   0
  -7  10  -5   24.24    4.39   0
  -4 -18   2   -2.91    3.99   0
  -4   6  -1   21.36    3.05   0
  -4  11  -6   60.66    4.31   0
  -3  11  -6   21.38    3.02   0
  -2 -16   2  536.42    5.42   0
  -2   3   0   13.25    1.35   0
  -2   5  -1 1240.20    4.54   0
  -2   8  -3  336.07    3.94   0
  -2   9  -4 1269.90    6.09   0
  -2  11  -9    3.96    3.86   0
  -2  11  -8   14.62    4.06   0
  -1 -19   1  195.93    5.27   0
  -1 -13   2  287.53    4.18   0
  -1 -12   2   17.97    3.33   0
  -1 -11   2 1677.16    6.22   0
  -1  -9   2   11.98    1.94   0
  -1  -8   2 2650.47    6.41   0
  -1   4  -1 2041.49    4.85   0
  -1   9  -5   10.97    3.33   0
  -1  10  -7   68.45    3.84   0
   0 -20   0  117.73    5.11   0
   0 -16   1  873.55    6.40   0
   0  -4   1  294.22    2.00   0
   0   7  -4   30.40    2.75   0
   0   8  -5   31.54    3.00   0
   1 -17   0  573.78    5.92   0
   1   8  -9   22.52    3.50   0
   1   8  -8   39.19    3.07   0
   2   6  -7   69.77    2.55   0
   3 -16  -2  161.22    4.67   0
   3   3  -6    5.51    1.82   0
   3   4 -10   69.02    2.71   0
   3   4  -8  280.44    3.02   0
   4 -17  -4   21.33    4.80   0
   4 -13  -3   16.32    4.24   0
   4 -12  -3 1616.99    6.97   0
   4  -8  -3   53.77    2.58   0
   4   1  -8   31.24    1.76   0
   5  -6  -6  557.78    3.28   0
  -8  -1   1   10.03    1.85   0
  -8   2   0  335.74    3.71   0
  -8   7  -3   56.32    4.87   0
  -7   3   0  113.54    3.19   0
  -7   5  -1   16.73    3.77   0
  -7   8  -3  141.02    4.38   0
  -7   9  -4   25.49    4.22   0
  -6  10  -5   89.17    4.35   0
  -5 -11   3   -3.64    2.92   0
  -5 -10   3   76.68    2.89   0
  -5   4   0   75.30    2.96   0
  -5   6  -1  101.91    3.27   0
  -5  11  -6   25.25    4.34   0
  -4   4   0  741.87    3.76   0
  -3 -18   2  181.40    4.47   0
  -3  10  -5   10.00    3.81   0
  -2 -17   2  206.63    4.75   0
  -2  -4   2  219.37    1.69   0
  -2  10  -6   31.31    3.93   0
  -1 -14   2  653.11    5.38   0
  -1   7  -3 3089.85    7.21   0
  -1   8  -4  594.87    4.45   0
   1 -18   0  352.93    5.65   0
   1   7  -6  645.44    4.16   0
   2 -18  -1  260.45    5.36   0
   2 -13   0 2238.64    8.00   0
   2 -11   0   78.24    3.38   0
   2 -10   0  269.98    3.73   0
   2   6 -10   84.99    3.32   0
   3 -17  -2   27.92    4.48   0
   3   4  -9  393.03    3.43   0
   4 -14  -3   -0.40    3.74   0
   4  -7  -3   55.36    2.33   0
  -8   4  -1   26.12    3.28   0
  -8   8  -4  132.61    4.75   0
  -6 -11   3  908.87    4.83   0
  -6   1   1  443.40    2.63   0
  -6   7  -2 1106.83    6.09   0
  -6   8  -3   10.94    4.31   0
  -6   9  -4   37.70    4.22   0
  -5  -9   3    7.74    2.04   0
  -5  -8   3  111.54    2.46   0
  -5  10  -5   59.95    4.41   0
  -4 -10   3  422.33    3.54   0
  -4  -9   3  190.70    2.79   0
  -4  10  -5  317.28    5.09   0
  -3 -19   2   31.28    4.32   0
  -3   1   1 2045.72    2.99   0
  -3   8  -3  384.60    4.33   0
  -3   9  -4    6.27    3.64   0
  -3  11  -8   42.25    4.16   0
  -2 -18   2    1.49    4.25   0
  -1   9  -6  381.04    4.33   0
   0 -18   1   23.93    4.53   0
   0   8  -6  482.96    4.20   0
   1 -19   0  515.70    6.34   0
   1 -13   1    0.29    3.60   0
   1 -12   1   11.24    3.44   0
   1 -10   1 3026.27    7.57   0
   1  -9   1 1216.12    5.27   0
   1   4  -3  105.71    1.85   0
   2 -19  -1  137.53    5.15   0
   2 -14   0  310.64    4.69   0
   2  -8   0   28.85    2.60   0
   2   5  -6  633.07    3.87   0
   2   6  -9   54.86    2.74   0
   3 -18  -2  162.83    5.15   0
   3 -13  -1  416.86    4.75   0
   3 -12  -1    6.43    3.43   0
   3 -11  -1   12.87    3.23   0
   3 -10  -1 1048.55    5.37   0
   3  -9  -1    5.77    2.89   0
   4  -6  -3  506.64    3.27   0
   5 -12  -5   43.44    3.96   0
   5 -11  -5   30.56    3.13   0
  -9   0   0   -8.03    2.72   0
  -9   4  -2   60.74    4.42   0
  -7   9  -5  124.00    4.96   0
  -6 -13   3  106.55    3.55   0
  -6 -12   3  260.85    3.38   0
  -6 -10   3  104.34    2.79   0
  -6  -9   3   -0.54    2.25   0
  -5 -15   3    5.98    3.93   0
  -5 -14   3   57.95    3.32   0
  -5   8  -3    3.07    3.50   0
  -5   9  -4  773.74    5.99   0
  -4 -15   3   12.49    4.19   0
  -4   7  -2    5.01    3.33   0
  -4   8  -3 1202.32    6.29   0
  -4   9  -4  634.56    5.43   0
  -3 -13   3  442.03    4.87   0
  -3 -11   3   17.21    2.86   0
  -3 -10   3   58.54    2.79   0
  -3  10  -6  342.24    5.08   0
  -2 -19   2  141.60    4.82   0
  -1  -6   2  547.01    3.04   0
   0 -19   1   52.32    4.78   0
   0   4  -2 4311.03    6.63   0
   1 -20   0   35.15    4.94   0
   1 -15   1  192.63    4.69   0
   1 -14   1   48.94    3.84   0
   1  -8   1  295.07    3.29   0
   1   6  -5 1571.82    5.34   0
   1   7  -7  253.42    3.53   0
   2 -20  -1   58.72    4.94   0
   2 -16   0   51.35    4.25   0
   2 -15   0   69.17    4.32   0
   2  -7   0 3414.02    7.13   0
   2   0  -2 1188.00    1.09   0
   3 -14  -1   78.99    4.13   0
   3  -8  -1  438.26    3.76   0
   4 -16  -3  160.14    4.81   0
   5 -14  -5    7.36    3.63   0
   5  -8  -5   81.02    2.93   0
  -8   5  -2   89.95    4.47   0
  -7   0   1  736.00    3.24   0
  -7   6  -2  395.42    4.68   0
  -7   7  -3   31.90    4.50   0
  -7   8  -4  154.72    4.70   0
  -6 -14   3   18.93    3.10   0
  -6  -8   3   -2.36    2.18   0
  -6   5  -1   33.68    3.11   0
  -5 -16   3   12.33    4.02   0
  -5  -7   3  851.15    3.48   0
  -4  -7   3   54.47    2.31   0
  -4  10  -6  896.08    6.66   0
  -3 -15   3   30.97    4.27   0
  -3 -14   3   81.39    3.74   0
  -3   5  -1  123.10    2.71   0
  -3  10  -7  469.54    5.55   0
  -2   6  -2  209.39    3.08   0
  -2   8  -4  100.67    3.60   0
  -2  10  -9   23.48    3.94   0
  -1 -17   2  520.30    5.65   0
  -1   8  -5   22.70    3.22   0
  -1   9  -7  363.11    4.61   0
   0 -13   2  588.85    5.12   0
   0 -12   2  404.28    4.57   0
   0 -11   2  261.72    3.96   0
   0   8 -10  248.23    4.58   0
   0   8  -7  250.40    3.94   0
   1  -7   1  124.38    2.67   0
   1   7 -10    0.42    3.19   0
   1   7  -8   60.68    3.06   0
   2 -17   0   30.58    4.70   0
   2  -6   0  341.07    2.83   0
   2   4  -5  371.94    2.67   0
   3 -16  -1  263.31    5.09   0
   3  -7  -1 2777.19    6.85   0
   3   3  -7 1307.41    4.40   0
   4 -17  -3   -8.43    4.42   0
  -9   2  -1    3.62    3.59   0
  -8   6  -3    7.17    4.15   0
  -7 -12   3  158.62    3.27   0
  -7 -11   3   41.83    2.88   0
  -6   3   0 1084.91    5.13   0
  -6   9  -5   88.66    4.69   0
  -5  10  -7  153.43    5.05   0
  -4 -17   3   -0.69    3.95   0
  -4  10  -7   88.84    4.73   0
  -3 -16   3   24.85    3.99   0
  -3  -8   3  743.32    3.86   0
  -3   9  -5   60.53    4.11   0
  -3  10  -9  511.18    5.83   0
  -3  10  -8  342.88    5.38   0
  -2 -13   3  357.41    4.84   0
  -2 -12   3   33.00    3.38   0
  -2 -11   3 2497.63    7.83   0
  -2   9  -6  910.87    6.04   0
  -1 -18   2    1.27    4.16   0
  -1  -5   2  662.53    3.03   0
  -1   9  -9  306.96    4.75   0
  -1   9  -8   12.49    3.69   0
   0 -15   2    3.26    4.07   0
   0 -14   2   76.55    3.97   0
   0 -10   2   92.47    2.53   0
   0   6  -4  144.46    2.88   0
   0   8  -9  495.49    4.81   0
   0   8  -8  425.35    4.64   0
   2   5 -10  330.77    4.01   0
   2   5  -7   33.03    2.45   0
   3 -17  -1  116.12    4.91   0
   3  -3  -2  365.98    2.11   0
   3   3 -10    5.36    2.20   0
   3   3  -9   67.16    2.65   0
   3   3  -8   10.90    2.34   0
   4 -14  -2   19.96    4.56   0
   4 -13  -2   91.22    3.95   0
   4 -12  -2   16.74    3.51   0
   4 -11  -2   16.82    3.31   0
   4 -10  -2 1060.33    5.91   0
   5  -7  -5  262.34    3.01   0
   5  -5  -6   77.25    1.55   0
  -8   1   0  218.14    3.78   0
  -8   3  -1   72.18    4.03   0
  -7 -10   3   31.19    2.66   0
  -7   4  -1  898.13    5.37   0
  -6   6  -2  134.33    3.86   0
  -6   7  -3  337.42    4.65   0
  -6   9  -6  196.07    4.90   0
  -5   1   1  365.85    2.41   0
  -5   5  -1  288.67    3.67   0
  -4   5  -1  217.46    3.28   0
  -4  10  -8  179.74    4.79   0
  -3 -17   3   70.00    4.23   0
  -3  -7   3 1426.22    4.80   0
  -3   3   0  131.11    2.04   0
  -3   6  -2  708.70    4.50   0
  -3   8  -4 1085.44    6.08   0
  -2 -15   3   10.58    3.86   0
  -2 -14   3  117.05    3.94   0
  -2 -10   3    0.87    2.92   0
  -2   9  -7  120.43    4.28   0
  -1   7  -4  494.17    3.60   0
   0  -8   2  775.55    4.42   0
   0   5  -3 1590.81    4.59   0
   1 -18   1   -1.05    4.62   0
   1  -6   1    3.52    2.18   0
   1   6  -6  306.40    3.46   0
   2 -19   0   39.78    4.86   0
   2   5  -9    4.73    2.61   0
   2   5  -8  635.37    4.05   0
   3 -18  -1   10.71    4.71   0
   3  -6  -1    3.98    2.55   0
   4 -15  -2    3.54    4.19   0
   4  -9  -2  154.58    3.43   0
   5 -14  -4   20.67    4.56   0
   5 -13  -4  144.87    4.22   0
   5 -12  -4  175.94    4.00   0
   5 -11  -4    6.96    3.79   0
  -9   3  -2   10.52    4.33   0
  -7  -9   3  120.79    2.51   0
  -7   2   0   14.77    3.04   0
  -7   8  -5   68.78    4.49   0
  -6   9  -7   -4.84    4.37   0
  -5   3   0   35.43    2.64   0
  -5   6  -2  146.39    3.74   0
  -5   9  -6  662.82    6.25   0
  -4  -6   3  483.14    2.82   0
  -4   1   1  788.35    2.63   0
  -4   8  -4  540.98    5.41   0
  -3 -18   3   -8.98    4.19   0
  -3   9  -6  443.82    5.30   0
  -2 -16   3   32.89    4.08   0
  -2  -9   3   33.91    2.85   0
  -2  -3   2 3038.28    4.30   0
  -2   4  -1  113.01    2.22   0
  -2   8  -5    5.25    3.56   0
  -2   9  -9  291.59    5.11   0
  -2   9  -8   55.27    4.31   0
  -1 -20   2  320.98    5.84   0
  -1  -1   1  881.49    1.50   0
  -1   8  -6 1182.93    6.10   0
   0 -18   2   18.61    4.42   0
   0 -17   2  203.09    4.99   0
   1  -2   0   19.26    0.96   0
   1   6  -7   20.05    3.39   0
   2 -20   0   44.63    4.75   0
   2  -5   0 1526.79    4.52   0
   2  -2  -1 2142.41    3.36   0
   3 -19  -1   67.39    4.95   0
   4 -17  -2   44.63    4.39   0
   4  -8  -2  435.79    4.34   0
   4   0  -8 1407.12    3.87   0
   5 -15  -4  457.90    5.54   0
   5  -9  -4  779.36    5.11   0
  -8   4  -2  162.09    4.79   0
  -8   6  -4  691.37    6.97   0
  -7   5  -2   -1.30    3.49   0
  -7   6  -3   49.09    4.12   0
  -7   8  -6  476.83    6.41   0
  -5   7  -3  361.37    4.66   0
  -5   9  -7   31.46    4.76   0
  -4   3   0  389.72    2.90   0
  -4   6  -2 1656.96    6.53   0
  -4   7  -3   -1.63    3.59   0
  -4   9  -6  108.63    3.54   0
  -3   9  -9   -2.17    4.26   0
  -3   9  -8  117.26    4.50   0
  -3   9  -7   49.72    4.40   0
  -2 -18   3   59.64    4.35   0
  -2 -17   3  484.82    5.54   0
  -2  -8   3  483.49    3.77   0
  -1 -14   3  290.83    4.71   0
  -1 -13   3   40.97    3.87   0
  -1   8 -10  128.75    4.02   0
  -1   8  -9   12.28    3.91   0
  -1   8  -8   76.03    3.78   0
   0 -19   2  213.58    5.33   0
   0  -7   2  988.55    4.48   0
   0   7 -10    3.66    3.60   0
   0   7  -7  207.23    3.81   0
   1   2  -2 6054.41    5.84   0
   1   6  -9   71.80    3.26   0
   1   6  -8  356.72    4.00   0
   2 -14   1   -3.61    4.08   0
   2 -13   1  488.49    5.22   0
   2 -11   1    7.35    3.54   0
   2   4  -6  245.80    2.80   0
   3 -14   0   -4.83    4.04   0
   3 -13   0  143.10    4.45   0
   3 -12   0 1315.72    6.83   0
   5  -6  -5    2.84    2.17   0
  -9  -1   0   48.46    3.08   0
  -9   1  -1  207.16    4.38   0
  -8   5  -3   -1.79    4.10   0
  -7  -8   3  508.25    3.02   0
  -6   4  -1  118.46    3.84   0
  -5   8  -5   -3.67    4.16   0
  -5   9  -8  204.39    5.33   0
  -4   9  -8   11.32    4.33   0
  -4   9  -7  290.80    4.37   0
  -3  -6   3 1259.22    4.26   0
  -3   8  -5  189.86    4.47   0
  -2 -19   3  380.77    5.87   0
  -2   0   1    4.08    0.45   0
  -2   7  -4    6.76    3.30   0
  -2   8  -6   13.93    3.81   0
  -1 -16   3  282.74    5.21   0
  -1 -15   3   15.34    4.09   0
  -1   3  -1 3086.85    5.33   0
   0 -20   2   23.83    4.74   0
   0   7  -8  233.10    4.08   0
   1 -14   2   36.47    4.27   0
   1 -12   2 1999.08    7.91   0
   1  -5   1  433.93    2.93   0
   2 -16   1   -0.14    4.64   0
   2   4 -10  197.82    3.40   0
   3 -16   0  135.71    4.84   0
   3 -15   0  366.03    5.31   0
   3 -11   0  362.73    4.46   0
   3 -10   0  573.60    4.92   0
   3   2 -10  116.39    2.99   0
   4  -1  -6  130.79    1.34   0
  -9  -4   1   -3.46    1.85   0
  -8  -2   1   62.97    2.18   0
  -6   7  -4  625.22    5.97   0
  -6   8  -6   36.53    4.75   0
  -4   8  -5   11.43    3.97   0
  -2  -7   3  363.10    3.23   0
  -2   6  -3  292.37    3.71   0
  -2   8 -10   -0.54    3.87   0
  -2   8  -9   50.91    4.12   0
  -2   8  -7  321.26    5.05   0
  -1 -18   3   -2.07    4.29   0
  -1 -17   3    5.52    4.48   0
  -1  -9   3   89.62    3.21   0
   0  -6   2  496.42    3.38   0
   1 -17   2   81.00    4.91   0
   1 -16   2   64.14    4.71   0
   1 -10   2  498.53    4.78   0
   2 -18   1    8.26    4.66   0
   2   4  -7  336.43    3.21   0
   3 -18   0 1079.01    7.89   0
   3  -9   0  247.69    3.96   0
   3  -5  -1  456.66    3.05   0
   3   2  -9  331.39    3.38   0
   3   2  -7  268.02    2.82   0
   4 -15  -1  505.29    6.47   0
   4 -14  -1  193.19    4.89   0
   4 -12  -1 1402.13    7.57   0
   5 -14  -3   61.40    4.16   0
   5 -13  -3  445.15    5.31   0
   5 -12  -3   44.88    3.80   0
  -9   2  -2   65.44    4.64   0
  -8   2  -1   27.72    3.90   0
  -8   6  -5   26.72    4.93   0
  -7   3  -1   24.76    3.19   0
  -7   6  -4  117.01    5.34   0
  -7   7  -6    7.80    4.68   0
  -6  -6   3   25.32    1.54   0
  -6   5  -2  552.07    4.98   0
  -6   6  -3   22.39    3.88   0
  -6   8  -7   20.92    4.90   0
  -5   4  -1  246.64    3.96   0
  -5   7  -4  126.96    4.52   0
  -5   8  -6   57.29    4.76   0
  -4  -5   3    4.55    1.73   0
  -4   7  -4  257.53    4.46   0
  -4   8  -6  298.47    5.23   0
  -3   4  -1 3835.64    7.60   0
  -3   7  -4  175.47    4.12   0
  -3   8  -6  839.87    6.40   0
  -2   2   0   46.96    1.34   0
  -2   8  -8   48.76    4.13   0
  -1   6  -4   36.50    3.10   0
  -1   7 -10   15.09    3.97   0
  -1   7  -6   85.53    3.76   0
   0   5  -4  128.74    2.77   0
   0   6 -10  455.48    5.24   0
   1  -9   2  792.04    5.17   0
   1   3  -3  584.96    2.68   0
   1   5 -10  285.35    4.14   0
   1   5  -6  200.09    3.17   0
   2 -19   1   49.15    5.01   0
   2   3  -5   12.43    2.07   0
   3 -19   0   74.39    5.24   0
   3   2  -8  189.60    2.90   0
   4 -17  -1   25.84    4.80   0
   4 -16  -1  320.45    5.76   0
   5 -11  -3   -0.38    3.38   0
   5  -7  -4  420.13    4.00   0
  -9   3  -3  696.03    6.29   0
  -8   0   0   -2.23    3.18   0
  -8   3  -2   21.62    4.30   0
  -8   5  -4  142.37    5.00   0
  -7   4  -2  441.39    5.34   0
  -7   5  -3   20.25    3.96   0
  -6   0   1    3.48    1.93   0
  -6   2   0   17.95    2.34   0
  -5 -14   4   20.21    3.80   0
  -5 -13   4  147.58    3.98   0
  -5 -12   4  172.14    3.76   0
  -5  -2   2  670.37    1.31   0
  -5   5  -2 1560.15    6.54   0
  -5   6  -3  218.53    4.19   0
  -5   8  -8  156.74    5.26   0
  -4 -16   4  179.28    4.36   0
  -4 -15   4   19.83    3.56   0
  -4 -14   4   16.67    3.28   0
  -4   4  -1  196.86    3.09   0
  -4   8  -9  213.23    5.11   0
  -4   8  -8   46.51    4.65   0
  -4   8  -7   53.28    4.58   0
  -3 -15   4  259.29    4.97   0
  -3 -14   4  841.73    5.89   0
  -3 -13   4   87.93    4.20   0
  -3   5  -2 1662.15    5.87   0
  -3   8  -9   30.79    4.19   0
  -3   8  -7  125.91    4.46   0
  -2   7  -5   35.59    3.54   0
  -1  -8   3  620.30    4.34   0
  -1   7  -9    9.35    3.81   0
  -1   7  -8   30.48    3.72   0
  -1   7  -7   43.88    3.70   0
   0 -16   3  293.06    5.44   0
   0 -15   3  238.37    5.05   0
   0 -14   3   70.78    4.39   0
   0 -13   3   -2.98    4.05   0
   0   3  -2 4714.32    6.44   0
   0   6  -6   77.17    3.25   0
   1 -19   2   82.98    4.96   0
   1   5  -9   38.28    3.11   0
   2  -4   0  847.20    3.40   0
   3  -8   0  332.17    3.96   0
   4 -18  -1  139.53    5.17   0
   4 -10  -1  618.31    5.03   0
   4  -6  -2    1.30    2.62   0
  -8   4  -3   -2.52    4.11   0
  -7  -1   1  370.80    2.87   0
  -7   1   0  167.86    3.36   0
  -7   6  -5  448.03    6.46   0
  -5 -11   4    3.53    3.01   0
  -4 -17   4   28.20    3.96   0
  -4 -11   4   18.60    2.77   0
  -4   5  -2    6.63    3.10   0
  -3 -17   4   93.01    4.31   0
  -3 -16   4  269.57    4.78   0
  -3 -12   4   12.33    3.20   0
  -3  -5   3  248.52    2.37   0
  -3   7  -5  504.38    5.01   0
  -2  -6   3  187.60    2.55   0
   0 -17   3  114.69    4.83   0
   0 -11   3  610.80    5.13   0
   0   4  -3    7.70    1.85   0
   1  -8   2  305.73    3.82   0
   1  -4   1 2076.82    4.92   0
   1   5  -8  146.99    3.28   0
   2   3 -10   64.26    3.27   0
   3   0  -4    1.59    0.94   0
   4  -9  -1  238.04    3.83   0
  -9  -2   0   54.71    3.22   0
  -9   0  -1  369.44    4.66   0
  -8   5  -5  240.99    5.47   0
  -7  -7   3   88.17    1.61   0
  -6 -14   4   29.77    2.94   0
  -6 -13   4   35.47    3.19   0
  -6   6  -4   35.51    4.09   0
  -6   7  -7   33.69    4.82   0
  -5 -10   4   79.46    2.94   0
  -4   7  -5   22.95    4.06   0
  -3 -18   4   35.92    4.24   0
  -3 -10   4  182.22    3.74   0
  -2 -17   4  231.30    4.94   0
  -2 -16   4    6.72    3.94   0
  -2 -13   4   69.05    3.73   0
  -2 -12   4   23.02    3.23   0
  -2   6  -4  175.38    3.60   0
  -2   7  -9  230.54    4.71   0
  -2   7  -8  547.08    5.51   0
  -2   7  -7   16.16    3.92   0
  -1  -7   3  418.53    3.51   0
  -1   6 -10   93.55    3.83   0
  -1   6  -5  690.85    4.68   0
   0 -10   3  618.91    4.89   0
   2 -14   2    6.74    4.05   0
   2 -13   2  890.07    6.31   0
   2   2  -4    5.92    1.28   0
   2   3  -6  466.16    3.34   0
   3 -17   1   95.08    5.02   0
   3 -15   1   -5.65    4.28   0
   3 -14   1  222.37    4.90   0
   3 -13   1   11.43    4.01   0
   3  -7   0  161.63    3.12   0
   3   1 -10  147.38    2.92   0
   4  -1  -7   30.51    1.49   0
   5 -17  -2   69.94    5.07   0
   6 -13  -5   87.10    4.23   0
  -9   1  -2    5.89    4.17   0
  -7   5  -4  356.20    5.37   0
  -7   6  -6   40.42    4.80   0
  -6   3  -1  361.35    3.79   0
  -6   4  -2   36.48    3.79   0
  -6   5  -3  278.55    4.46   0
  -5   2   0  188.15    2.70   0
  -5   7  -8    1.73    4.48   0
  -5   7  -7  450.54    5.83   0
  -5   7  -6  116.96    3.61   0
  -4  -9   4  255.04    3.33   0
  -4   7  -9   55.77    4.58   0
  -4   7  -6   72.59    4.42   0
  -3   7  -9    8.15    4.17   0
  -3   7  -8   83.34    4.17   0
  -3   7  -7  556.01    5.40   0
  -3   7  -6  573.54    5.40   0
  -2 -11   4  512.61    4.52   0
   0  -9   3  248.88    3.77   0
   0   5 -10    7.12    3.46   0
   1   4 -10    1.37    2.96   0
   2 -19   2    5.29    4.52   0
   2 -17   2   95.77    3.62   0
   2 -11   2    4.08    3.46   0
   2   3  -9   94.40    2.76   0
   3  -4  -1 2962.75    5.84   0
   4 -16   0    5.79    4.38   0
   4 -14   0  112.74    4.58   0
   4  -8  -1  257.81    3.65   0
   5 -12  -2    1.17    3.58   0
   5 -11  -2   28.23    4.01   0
   5  -8  -3  123.05    3.55   0
   5  -5  -5  414.29    1.95   0
   6 -12  -5  229.85    4.45   0
   6 -10  -6   39.40    2.87   0
  -8  -9   3   20.67    1.69   0
  -8   1  -1  211.60    4.05   0
  -8   4  -4   26.25    4.31   0
  -7   2  -1  539.31    4.74   0
  -7   4  -3  553.86    5.75   0
  -4   7  -8  445.38    5.38   0
  -4   7  -7   80.57    4.16   0
  -3   2   0  233.86    1.94   0
  -3   6  -4   36.75    2.49   0
  -2 -10   4   17.55    2.99   0
  -2   3  -1  898.82    3.28   0
  -2   5  -3  143.44    3.04   0
  -2   6  -5   36.46    3.25   0
  -1 -17   4   -4.44    4.31   0
  -1 -16   4  325.66    5.23   0
  -1 -13   4   74.40    3.91   0
  -1   1   0 1990.79    2.59   0
  -1   6  -9   -5.88    3.35   0
  -1   6  -8    4.30    3.54   0
  -1   6  -7  518.74    4.79   0
  -1   6  -6  366.26    3.52   0
   1 -16   3   85.64    4.69   0
   2 -10   2  994.86    5.65   0
   2  -6   1    1.45    2.27   0
   2   3  -8    7.80    2.31   0
   2   3  -7  202.00    2.69   0
   3 -10   1 1697.44    6.95   0
   3   1  -9  227.27    2.99   0
   4 -18   0   -0.78    4.62   0
   5  -6  -4  280.67    2.58   0
   6 -11  -5   81.85    3.85   0
   6  -9  -7  146.63    1.81   0
  -8   2  -2   97.38    3.78   0
  -8   3  -3    8.41    3.84   0
  -8   4  -5    1.39    5.04   0
  -7   3  -2    4.39    3.22   0
  -7   5  -5   -2.11    4.34   0
  -6   6  -8  311.65    5.58   0
  -6   6  -7  103.11    4.81   0
  -6   6  -6   29.35    4.55   0
  -5   5  -3  439.36    4.48   0
  -5   6  -5   19.54    4.07   0
  -4   2   0  243.04    2.22   0
  -3   5  -3    5.29    2.76   0
  -3   6 -10  212.29    4.77   0
  -2   4  -2  298.84    2.82   0
  -1 -19   4   12.06    4.48   0
  -1 -12   4   -2.06    3.54   0
  -1  -6   3 5248.26    8.47   0
  -1  -3   2   89.94    1.48   0
   0   5  -7  275.26    3.54   0
   0   5  -6    9.95    2.75   0
   1   4  -7 1081.89    5.03   0
   1   4  -6  216.63    2.93   0
   2   2 -10   86.59    3.19   0
   3  -6   0 1299.69    4.91   0
   3   1  -8   99.91    2.46   0
   4 -11   0   -2.49    3.54   0
   4  -5  -2   18.01    2.20   0
   6 -13  -4   35.02    4.27   0
  -9  -1  -1  187.69    3.84   0
  -8  -1   0  206.20    3.52   0
  -7   5  -7   34.49    4.42   0
  -7   5  -6    3.55    4.47   0
  -6   5  -4  364.13    4.91   0
  -5   0   1 2583.63    4.49   0
  -5   4  -2  124.10    3.26   0
  -5   6  -8    8.19    4.03   0
  -5   6  -6   -2.81    4.21   0
  -4   5  -3  810.01    4.98   0
  -4   6  -9   10.63    3.97   0
  -4   6  -5  630.29    5.25   0
  -2   6  -8  782.97    5.68   0
  -2   6  -7   50.94    3.73   0
  -2   6  -6  287.70    4.22   0
  -1 -11   4    4.11    3.33   0
  -1   5 -10   98.12    3.93   0
   0   4  -4 5562.73    8.32   0
   1   3  -4   13.59    1.61   0
   3  -9   1  348.98    4.15   0
   3   0 -10   -3.54    2.43   0
   4 -10   0   41.02    3.47   0
   5 -17  -1   14.77    4.39   0
   5 -15  -1   46.97    4.26   0
   5  -7  -3  878.86    4.37   0
   6 -12  -4   49.46    3.96   0
   6 -10  -5   12.63    2.94   0
   6  -9  -6   11.68    2.15   0
  -9  -5   1  154.82    2.60   0
  -9   0  -2    0.38    3.96   0
  -9   1  -3  107.67    4.48   0
  -8  -3   1   56.97    2.36   0
  -8   3  -4  212.87    4.77   0
  -7   4  -4   14.34    3.94   0
  -6   1   0  881.46    4.09   0
  -6   4  -3   31.55    3.97   0
  -6   5  -5   93.89    4.11   0
  -5  -8   4   10.83    2.32   0
  -5   6  -7  259.89    4.88   0
  -4  -4   3  901.62    2.55   0
  -4   3  -1   19.93    2.20   0
  -4   4  -2  145.49    3.07   0
  -4   6  -8  114.40    4.45   0
  -4   6  -7  251.89    4.72   0
  -3   3  -1 2329.07    5.28   0
  -3   4  -2  260.57    2.97   0
  -3   6  -8  248.24    4.62   0
  -3   6  -7  318.42    4.66   0
  -2  -2   2   24.47    1.02   0
  -2   5 -10  104.69    4.63   0
  -2   5  -4  780.96    4.47   0
  -1 -10   4   80.11    3.44   0
  -1   5  -9   87.86    3.70   0
  -1   5  -5  513.79    4.01   0
   0 -19   4   39.55    4.62   0
   0 -18   4   14.26    4.45   0
   0 -17   4   20.46    4.18   0
   0 -16   4  544.94    5.78   0
   0 -15   4    1.83    3.94   0
   0 -14   4   48.57    4.12   0
   0  -7   3  515.75    3.82   0
   0  -4   2 4053.75    6.54   0
   0   4 -10   41.02    3.44   0
   1   3 -10    8.41    2.84   0
   2  -3   0   15.25    1.43   0
   2   2  -9   89.14    3.03   0
   2   2  -5  728.76    3.05   0
   3 -16   2  177.56    5.12   0
   3 -15   2   63.97    4.55   0
   3  -2  -2  188.47    1.12   0
   6 -15  -3    8.54    4.49   0
   6 -11  -4  130.15    4.04   0
  -9  -3   0    4.58    2.97   0
  -7   0   0   11.66    2.71   0
  -6  -9   4  180.29    2.64   0
  -6   5  -6  126.07    4.50   0
  -5   5  -4   17.64    3.42   0
  -4 -15   5   80.37    4.09   0
  -3 -17   5   -0.20    3.76   0
  -3 -16   5  205.17    4.38   0
  -3 -15   5   38.10    4.04   0
  -3  -4   3   29.04    1.49   0
  -2  -8   4  103.14    2.90   0
  -1   5  -8  728.63    5.11   0
  -1   5  -6  436.36    4.10   0
   0   4  -9   31.30    3.65   0
   1  -3   1 3125.88    5.43   0
   1   2 -11   63.56    3.13   0
   2 -17   3  163.02    5.11   0
   2 -16   3   20.21    4.36   0
   2  -8   2   39.05    3.18   0
   2  -5   1 1226.88    4.50   0
   3  -8   1  685.40    4.64   0
   4 -18   1   11.57    4.57   0
   5  -5  -9   47.89    1.33   0
   6 -14  -3   11.04    3.73   0
  -8   0  -1   -0.73    3.34   0
  -8   1  -2  198.70    4.31   0
  -8   2  -3  181.29    4.27   0
  -8   3  -5   -4.18    4.16   0
  -7   3  -3  347.92    4.49   0
  -7   4  -6   53.77    4.96   0
  -7   4  -5  146.23    4.75   0
  -6   2  -1  233.76    3.16   0
  -6   3  -2   22.17    3.08   0
  -6   5  -7  496.93    5.55   0
  -5   5  -9  157.72    4.89   0
  -5   5  -5  285.51    4.61   0
  -4 -13   5   -5.50    3.36   0
  -4  -7   4  199.32    2.51   0
  -4   5  -4    2.83    3.06   0
  -3 -14   5  105.50    3.70   0
  -3 -13   5   28.16    3.76   0
  -3  -7   4   43.73    2.55   0
  -3   5  -4  342.33    3.89   0
  -2 -16   5   10.02    3.79   0
  -2   5  -9   10.91    3.76   0
  -1  -9   4  352.18    3.96   0
  -1   2  -1  586.29    2.12   0
  -1   4 -10  156.62    3.90   0
  -1   5  -7   43.85    3.32   0
   0   3  -3  502.09    2.56   0
   1   3  -9  503.18    4.04   0
   2 -12   3 1250.54    6.67   0
   2   2  -8    2.83    2.18   0
   3  -5   0   -1.10    2.07   0
   3   0  -9   38.90    2.47   0
   4 -13   1    0.36    3.92   0
   4  -6  -1  436.79    3.44   0
   5  -8  -2  784.50    5.06   0
   6 -12  -3  245.30    4.75   0
   6 -10  -4  263.74    3.89   0
  -7   1  -1   47.05    2.80   0
  -7   2  -2  284.63    3.92   0
  -7   4  -7   25.76    4.21   0
  -6   4  -4  452.82    4.92   0
  -5 -14   5    9.27    2.93   0
  -5 -13   5  148.76    3.58   0
  -5   4  -3 1077.34    5.48   0
  -5   5  -8  224.23    4.91   0
  -5   5  -7  147.90    4.65   0
  -5   5  -6   41.72    4.21   0
  -4 -12   5  274.62    3.97   0
  -4   5  -9   51.01    4.06   0
  -3   5  -9   36.71    3.82   0
  -3   5  -5   71.55    3.28   0
  -2   4  -3  313.43    2.98   0
  -2   5  -6  750.03    4.88   0
  -2   5  -5 1258.32    5.17   0
   0 -10   4 1767.11    6.85   0
   0   4  -8   22.80    2.92   0
   0   4  -7  104.67    3.01   0
   0   4  -6 1725.92    5.67   0
   1 -19   4    7.75    4.43   0
   1 -17   4   21.40    4.28   0
   1 -14   4  136.93    4.52   0
   1   3  -8    9.18    2.55   0
   2 -11   3  224.91    4.16   0
   2  -7   2 3108.34    7.64   0
   2   2  -7  238.54    2.60   0
   3 -11   2 1363.31    6.74   0
   4  -8   0  829.94    4.95   0
   5 -16   0  125.99    4.71   0
   5 -15   0   15.63    4.15   0
   5 -10  -1   85.37    3.48   0
   6  -8  -6   25.91    1.77   0
  -9  -2  -1   -1.33    3.24   0
  -9   0  -3    8.76    4.14   0
  -8   2  -4   71.27    4.11   0
  -7 -10   4   16.29    2.12   0
  -7  -4   2    7.54    1.33   0
  -7  -2   1  270.60    2.48   0
  -7   3  -4   -4.07    3.83   0
  -6  -1   1  480.65    2.58   0
  -6   4  -5   92.94    3.98   0
  -5   3  -2   -0.27    3.06   0
  -4   0   1   -0.46    1.15   0
  -4   4  -3    5.82    2.88   0
  -4   5  -8  121.63    4.21   0
  -4   5  -7   56.46    4.03   0
  -4   5  -6  129.16    3.92   0
  -3   4  -3  164.92    2.95   0
  -3   5  -8   87.12    4.00   0
  -3   5  -7  107.97    3.82   0
  -3   5  -6  269.97    4.05   0
  -2 -12   5   85.23    3.59   0
  -2  -4   3   56.61    1.92   0
  -2   4 -10   89.62    4.07   0
  -1 -18   5    1.84    4.29   0
  -1 -15   5   -0.79    3.99   0
  -1   4  -9  141.01    3.78   0
  -1   4  -4  121.58    2.57   0
   0  -6   3   84.17    2.60   0
   0   3 -10   83.69    3.43   0
   3  -3  -1   71.29    1.45   0
   3  -1 -10  142.08    2.83   0
   3   0  -8    3.85    2.03   0
   4 -11   1   30.41    3.76   0
   5  -6  -3  611.94    3.03   0
   5  -5  -4  155.76    1.62   0
   6 -15  -2   18.77    3.89   0
   6 -11  -3  891.41    6.15   0
  -9  -1  -2   14.26    3.28   0
  -8   2  -5   45.81    4.16   0
  -7   3  -5  278.80    4.69   0
  -6   3  -3  243.07    3.92   0
  -6   4  -7   50.57    4.28   0
  -6   4  -6  142.66    4.41   0
  -5   1   0  176.41    2.06   0
  -5   2  -1  272.55    3.18   0
  -5   4  -9   36.56    4.37   0
  -5   4  -4   -4.91    3.35   0
  -3 -11   5  133.49    3.24   0
  -3   0   1  281.14    1.18   0
   0  -9   4   81.25    3.31   0
   0   2 -11   43.42    3.43   0
   0   2  -2  309.68    1.69   0
   1 -12   4  150.10    4.11   0
   1   1 -11   -1.54    2.94   0
   3 -18   3   -8.47    4.56   0
   3 -16   3   11.11    4.45   0
   3 -15   3  103.67    4.40   0
   4 -16   2   23.40    4.12   0
   4 -10   1  108.09    3.69   0
   4  -4  -2 3385.71    5.02   0
   4  -3  -3    7.30    0.96   0
   5 -12   0   -1.54    3.70   0
   5  -9  -1  534.86    4.67   0
   5  -7  -2  565.56    3.84   0
   6 -13  -2   13.88    3.74   0
   6  -9  -4  195.48    3.12   0
  -8  -2   0  334.02    3.53   0
  -8   1  -3    1.97    3.48   0
  -7   2  -3  388.93    4.61   0
  -7   3  -7   19.23    4.36   0
  -7   3  -6   -2.58    4.13   0
  -6 -13   5   85.63    3.28   0
  -5 -11   5   22.85    2.79   0
  -5   4  -8   19.13    4.06   0
  -5   4  -5  181.47    3.99   0
  -4   3  -2  221.38    2.94   0
  -4   4  -9    7.63    4.09   0
  -3 -10   5  115.48    3.37   0
  -2   3  -2  505.45    2.80   0
  -2   4  -9   39.91    3.44   0
  -2   4  -4 1062.97    4.63   0
  -1 -12   5   51.59    3.59   0
  -1   3 -10    4.70    3.46   0
  -1   4  -6  407.30    3.68   0
  -1   4  -5   -2.94    2.58   0
   0 -18   5  646.40    6.38   0
   0 -17   5   36.48    4.37   0
   0   3  -9   50.71    3.12   0
   1 -11   4    1.87    3.61   0
   1  -7   3 3027.46    7.58   0
   1   2  -9  640.73    4.17   0
   2 -18   4   -3.48    4.54   0
   2 -17   4  108.15    4.80   0
   2  -4   1  112.18    2.17   0
   3  -9   2  149.36    3.74   0
   3   0  -7   15.22    1.84   0
   4  -7   0 1235.70    5.48   0
   6 -12  -2    1.64    3.44   0
   6 -10  -3  101.37    3.57   0
   6  -8  -5   21.68    1.97   0
  -9  -4   0  123.10    3.21   0
  -8  -1  -1  210.37    3.66   0
  -8   0  -2  555.49    4.64   0
  -6   2  -2  537.72    4.22   0
  -6   3  -4   67.71    3.71   0
  -5   4  -7   72.54    4.23   0
  -5   4  -6   39.57    3.90   0
  -4   4  -8  395.01    5.11   0
  -4   4  -4 1013.95    5.16   0
  -3  -6   4   18.87    2.11   0
  -3   3  -2   47.69    2.15   0
  -3   4  -8  110.73    3.84   0
  -3   4  -4   49.36    2.94   0
  -2   3 -10    1.41    3.69   0
  -2   4  -8  115.37    3.69   0
  -1 -11   5    3.62    3.33   0
  -1  -7   4  253.36    3.29   0
  -1   2 -11  200.07    4.34   0
   0 -14   5   23.23    3.96   0
   0 -13   5   22.05    3.72   0
   0  -3   2 4741.03    6.53   0
   0   3  -8    8.89    2.82   0
   0   3  -4  364.45    2.57   0
   1 -10   4  131.02    3.88   0
   2 -15   4   41.91    4.16   0
   2 -14   4   17.88    4.21   0
   2  -6   2  206.04    3.20   0
   2   0 -10   33.90    2.52   0
   2   1  -8 1123.03    4.48   0
   3  -6   1  226.02    3.28   0
   4 -13   2    1.17    3.95   0
   4  -5  -1  933.38    3.78   0
   4  -2  -6  341.14    1.61   0
   5 -15   1   86.76    4.56   0
   6 -15  -1   11.71    4.13   0
  -9  -1  -3   88.26    3.79   0
  -8   1  -4   72.74    3.97   0
  -7  -1   0  202.05    2.98   0
  -7   1  -2   33.86    3.10   0
  -7   2  -4   14.31    3.72   0
  -6  -3   2 1784.81    2.74   0
  -6   0   0 1488.83    4.57   0
  -6   1  -1   11.53    2.35   0
  -6   3  -8  478.38    4.86   0
  -6   3  -7   18.25    4.13   0
  -6   3  -5   95.41    3.97   0
  -5   3  -9  672.60    6.21   0
  -5   3  -3 1309.37    5.63   0
  -4  -6   4    9.34    1.76   0
  -4   1   0 1133.05    3.28   0
  -4   2  -1 1692.55    4.49   0
  -4   4  -6 1184.24    6.16   0
  -4   4  -5  443.94    4.40   0
  -3   3 -10    9.78    3.69   0
  -3   4  -7  574.24    4.84   0
  -2  -6   4  102.48    2.70   0
  -2   1   0 3371.44    3.80   0
  -2   2  -1  795.42    2.63   0
  -2   4  -7  354.48    4.03   0
  -2   4  -6   36.85    3.11   0
  -2   4  -5    7.58    2.78   0
   0   3  -7  170.48    3.02   0
   0   3  -5   97.11    2.36   0
   1 -18   5   13.21    4.45   0
   1  -4   2 1926.77    5.12   0
   1   0 -11  338.02    4.22   0
   1   2  -8  126.65    2.75   0
   3 -12   3  145.60    4.30   0
   3  -4   0 1037.50    3.52   0
   5 -14   1   23.19    4.16   0
   5  -5  -8  381.73    1.79   0
   6 -13  -1  115.98    4.68   0
   6 -11  -2  291.84    4.35   0
  -9  -6   1   51.27    2.38   0
  -9  -3  -1  405.25    4.34   0
  -9  -2  -2   64.90    3.90   0
  -8  -4   1  247.59    2.76   0
  -8   1  -5   38.94    4.10   0
  -7   0  -1  131.90    2.88   0
  -7   2  -7  246.02    4.96   0
  -7   2  -6  361.89    5.15   0
  -7   2  -5  369.32    4.96   0
  -6   3  -6  955.97    6.18   0
  -5 -10   5  635.68    3.97   0
  -4  -9   5  279.99    3.29   0
  -3 -16   6   68.90    3.77   0
  -3 -15   6   -7.69    3.75   0
  -3  -9   5  220.67    3.10   0
  -3   2  -1 2361.39    4.68   0
  -3   4  -6   14.21    3.06   0
  -2 -16   6  171.73    4.28   0
  -2  -9   5   78.81    3.37   0
  -2   3  -9   34.27    3.61   0
   1 -15   5   11.80    4.19   0
   1  -9   4 2362.63    7.64   0
   1  -6   3   73.68    2.79   0
   1   2  -7 1383.87    4.97   0
   2  -8   3  324.77    4.12   0
   4 -11   2  127.79    4.17   0
   4  -8   1 2114.81    7.56   0
   6  -9  -3   -4.55    2.64   0
   6  -8  -4   14.19    2.07   0
  -8  -6   2    1.24    1.59   0
  -8   0  -3    9.79    3.43   0
  -7  -9   4   18.13    1.62   0
  -6 -11   5   75.13    2.74   0
  -6   2  -3   12.00    3.13   0
  -5   2  -2  473.53    3.89   0
  -5   3  -7  234.91    4.63   0
  -5   3  -4   -1.51    3.23   0
  -4   2 -10  107.02    4.43   0
  -4   3  -3    2.51    2.67   0
  -3   1   0  130.80    1.33   0
  -2 -15   6   -0.16    3.63   0
  -2 -14   6  207.28    4.60   0
  -2   2 -10  117.75    4.52   0
  -2   3  -3  459.75    2.92   0
  -1   1 -11  302.24    4.60   0
  -1   3  -8  120.57    3.37   0
   0 -11   5   81.21    3.90   0
   1 -13   5  460.77    5.21   0
   1   1  -9   51.25    3.13   0
   1   2  -6  150.31    2.39   0
   1   2  -5  541.34    2.79   0
   2 -11   4  104.86    4.01   0
   2   0  -9    1.11    2.59   0
   2   1  -6  378.07    2.65   0
   3 -18   4   16.14    4.48   0
   4 -17   3   54.17    4.61   0
   4  -6   0 1077.26    4.55   0
   5 -12   1    1.02    3.89   0
   5  -9   0    5.92    3.94   0
   5  -6  -2  102.47    2.26   0
   6 -12  -1    0.99    3.71   0
  -8   0  -4 1006.12    6.55   0
  -7   1  -3   -1.34    3.24   0
  -5   2  -9   -1.69    4.20   0
  -5   3  -6    7.82    3.70   0
  -5   3  -5   42.56    3.43   0
  -4 -14   6   88.81    3.28   0
  -4   3  -8  100.13    4.05   0
  -3   2 -10   61.65    4.04   0
  -3   3  -3 2176.57    5.75   0
  -2 -13   6  117.09    4.15   0
  -1  -9   5  188.19    3.58   0
  -1   3  -4  407.88    2.95   0
   0 -10   5  532.52    4.74   0
   0   0 -11    0.54    3.72   0
   0   1 -10   52.73    3.34   0
   2  -5   2 1524.55    5.28   0
   2  -2   0   60.21    1.22   0
   2  -1 -10  414.55    3.89   0
   2  -1  -1    9.08    0.51   0
   3 -15   4   -7.50    4.39   0
   3 -10   3   32.17    2.73   0
   3  -7   2   26.76    3.23   0
   3  -5   1  131.36    2.63   0
   3  -1  -8   97.95    2.25   0
   4 -15   3   86.36    3.57   0
   4 -10   2   73.54    3.92   0
   5 -16   2   28.21    4.54   0
   5  -7  -1  289.87    3.49   0
   6 -14   0  149.21    4.52   0
   6 -11  -1  844.73    6.39   0
  -9  -2  -3    0.52    3.40   0
  -8  -3   0   18.99    2.85   0
  -8  -1  -2  200.39    3.64   0
  -8   0  -6   42.92    4.11   0
  -8   0  -5   -5.75    3.90   0
  -7   1  -7   17.96    4.12   0
  -7   1  -4  262.86    4.35   0
  -6   1  -2 1500.69    5.90   0
  -6   2  -7    6.65    3.80   0
  -6   2  -6  213.11    4.38   0
  -6   2  -5  283.44    4.42   0
  -6   2  -4  565.66    4.80   0
  -5  -9   5    2.43    2.45   0
  -5  -6   4  253.71    2.06   0
  -4 -13   6  233.20    3.63   0
  -4   2  -9  150.97    4.45   0
  -4   3  -7  120.11    3.84   0
  -4   3  -6  181.01    3.83   0
  -4   3  -5   20.08    3.13   0
  -4   3  -4 1275.34    5.42   0
  -3 -12   6   24.09    3.55   0
  -3   3  -7  202.17    3.79   0
  -2  -8   5  725.02    4.23   0
  -2   3  -7   18.39    3.04   0
  -1 -14   6    7.86    3.45   0
  -1   2  -9  413.27    4.39   0
  -1   3  -6   16.45    2.63   0
  -1   3  -5  207.02    2.93   0
   0 -17   6  140.38    4.71   0
   0 -16   6  179.36    4.87   0
   0   2  -3  221.12    1.82   0
   1  -8   4  598.38    4.56   0
   1  -2   1  543.85    2.05   0
   1  -1 -11   -1.43    2.96   0
   1   0 -10   -3.61    2.76   0
   2 -15   5    5.87    4.41   0
   2 -10   4  908.16    5.83   0
   2  -7   3  673.91    4.71   0
   3  -9   3  556.60    4.88   0
   4 -13   3    8.52    4.20   0
   5 -15   2    9.85    4.13   0
   5 -14   2    1.11    4.28   0
   5  -5  -3  779.92    2.59   0
   6 -13   0   35.44    4.06   0
   6  -9  -2  857.59    4.85   0
   6  -8  -3    0.52    2.42   0
  -9  -5   0   18.55    2.83   0
  -9  -3  -2   -1.77    3.65   0
  -8  -2  -1   36.83    2.70   0
  -7   0  -2    0.62    2.75   0
  -7   1  -6   22.87    3.78   0
  -7   1  -5    9.95    3.89   0
  -5  -1   1  373.06    1.99   0
  -5   1  -1   88.96    2.27   0
  -5   2  -8  177.95    4.34   0
  -5   2  -3  488.21    3.96   0
  -4 -12   6  106.49    3.57   0
  -4  -8   5  204.75    2.92   0
  -4   2  -2  153.79    2.52   0
  -3  -5   4   18.24    1.93   0
  -3  -3   3    2.96    1.18   0
  -3   2  -9  466.80    4.99   0
  -3   3  -5   19.52    2.90   0
  -3   3  -4   37.20    2.69   0
  -2 -12   6  134.18    3.66   0
  -2   2  -9   66.83    3.66   0
  -2   3  -6 2223.74    6.49   0
  -2   3  -5   51.96    2.73   0
  -1   0 -11  112.11    4.01   0
  -1   2  -2 3102.48    4.63   0
   0 -14   6    5.52    3.70   0
   1 -11   5   48.54    3.79   0
   2 -14   5    6.97    4.21   0
   2   0  -8   25.13    2.42   0
   3 -12   4   37.64    3.98   0
   4 -12   3   64.35    4.24   0
   4  -9   2   98.51    3.85   0
   4  -7   1  198.17    3.57   0
   6 -10  -1   26.00    3.82   0
   6  -7  -5  488.16    1.99   0
  -9  -4  -1    2.33    3.04   0
  -8  -1  -3   25.47    3.38   0
  -7  -3   1   61.94    2.13   0
  -7  -1  -1   42.89    2.96   0
  -6 -10   5   12.46    2.21   0
  -6   1  -8   68.47    4.12   0
  -5   0   0   -0.07    1.81   0
  -5   2  -7   19.65    3.86   0
  -3 -11   6  792.51    5.23   0
  -2  -3   3  106.35    1.63   0
  -1  -8   5  287.72    3.68   0
  -1   2  -8    0.87    2.98   0
   0  -9   5   86.11    3.38   0
   0  -6   4  132.27    3.15   0
   0   1  -9    3.19    2.95   0
   1 -16   6   98.44    4.40   0
   1  -5   3 1257.26    5.00   0
   2  -3   1  894.03    3.03   0
   3  -1  -7   52.69    1.83   0
   4 -17   4   77.23    4.69   0
  -9  -3  -3  623.70    5.59   0
  -8  -1  -5   57.87    3.91   0
  -8  -1  -4   64.93    3.89   0
  -7  -2   0   -1.05    2.38   0
  -7   0  -7  741.88    6.17   0
  -7   0  -3   60.18    3.42   0
  -6   0  -1    1.20    2.26   0
  -6   1  -7  121.90    4.31   0
  -6   1  -3   82.13    3.19   0
  -5   2  -6   96.43    3.82   0
  -5   2  -5  131.69    3.64   0
  -5   2  -4  344.01    3.93   0
  -4 -11   6   36.98    3.11   0
  -4   1  -9   34.77    3.90   0
  -3   2  -8   68.14    3.67   0
  -3   2  -2   -0.18    1.75   0
  -2   2  -8   17.43    3.32   0
  -2   2  -2  272.73    2.09   0
   0  -1 -11  219.43    4.07   0
   0  -1   1  482.66    1.30   0
   0   0 -10  403.79    4.28   0
   0   2  -6 1157.96    4.40   0
   0   2  -5  295.23    2.93   0
   0   2  -4 1380.23    3.79   0
   1   0  -9   43.34    2.65   0
   1   1  -7  647.73    3.74   0
   2 -12   5  110.68    4.50   0
   2  -6   3  316.83    3.90   0
   2  -1  -9  205.92    3.07   0
   3 -17   5   19.52    4.49   0
   3  -8   3  379.74    4.47   0
   3  -6   2  723.07    4.51   0
   4 -16   4   19.17    4.45   0
   4 -11   3  329.02    4.88   0
   4  -8   2  593.51    5.01   0
   4  -5   0  245.76    2.52   0
   5  -9   1  800.81    5.67   0
   6 -11   0   34.99    4.65   0
   6  -7  -4  188.01    2.01   0
   7 -13  -2    3.97    4.19   0
   7 -12  -3  148.63    3.24   0
   7 -11  -4  140.72    2.83   0
  -8  -2  -2  114.63    3.68   0
  -7   0  -6   -9.49    3.88   0
  -7   0  -5  761.30    5.73   0
  -7   0  -4    2.52    3.49   0
  -6  -2   1    8.56    1.50   0
  -6  -1   0  930.07    3.76   0
  -6   1  -6   99.89    4.02   0
  -6   1  -5   33.86    3.60   0
  -6   1  -4  405.69    4.32   0
  -5   1  -8    9.57    4.00   0
  -4   0 -10  513.58    5.55   0
  -4   2  -7  115.61    3.00   0
  -4   2  -3 1213.50    4.77   0
  -3  -7   5   20.97    2.60   0
  -3   1  -9   16.34    3.84   0
  -2 -10   6  147.13    3.80   0
  -2   1  -9  183.55    3.77   0
  -1  -5   4  807.21    3.94   0
  -1   0 -10   13.28    3.89   0
  -1   1  -9   46.18    3.36   0
  -1   2  -7   96.36    2.95   0
   0 -12   6   36.06    3.71   0
   1  -3   2  212.55    2.06   0
   1  -1 -10   79.91    3.04   0
   2  -8   4   95.20    3.81   0
   2  -2 -10   78.47    2.72   0
   2   0  -7    1.75    1.80   0
   3  -3   0  120.46    1.54   0
   4 -14   4    1.13    4.39   0
   4  -6   1   16.60    2.71   0
   5  -6  -1 1261.30    4.45   0
   5  -5  -7  138.99    1.23   0
   6  -8  -2    6.69    2.66   0
  -9  -4  -2   59.04    3.75   0
  -6   0  -8  339.24    4.95   0
  -5   0  -9   35.56    4.26   0
  -5   1  -7  605.91    5.23   0
  -5   1  -2   53.32    2.61   0
  -4   1  -1  136.84    1.97   0
  -4   2  -6  548.51    4.62   0
  -4   2  -5  163.07    3.51   0
  -4   2  -4  607.16    4.11   0
  -3   0 -10   -5.10    3.82   0
  -3   2  -7  520.24    3.98   0
  -2 -15   7  296.42    4.53   0
  -2   0 -10   16.10    3.68   0
  -2   2  -7  381.18    3.93   0
  -1 -10   6  223.50    3.91   0
  -1  -7   5 1568.49    5.84   0
  -1   2  -6  680.24    3.86   0
  -1   2  -3 1252.62    3.57   0
   0 -11   6   11.50    3.70   0
   0   1  -8  152.48    2.91   0
   1  -9   5    9.64    3.57   0
   1   1  -6  528.36    2.99   0
   2 -16   6    7.41    4.41   0
   3 -10   4   45.26    2.87   0
   3  -4   1 4132.69    6.76   0
   4  -3  -2  163.73    1.32   0
   5 -14   3   60.01    4.55   0
   5  -7   0    5.50    2.64   0
   5  -5  -2    5.32    1.53   0
   6 -10   0  289.45    4.80   0
   7 -12  -2    9.58    3.64   0
  -9  -6   0   14.13    2.91   0
  -9  -5  -1  211.81    3.62   0
  -8  -5   1   16.46    2.25   0
  -8  -3  -1   71.70    2.79   0
  -8  -2  -3  214.68    3.96   0
  -7  -1  -7    2.56    4.01   0
  -7  -1  -2   43.92    2.81   0
  -6   0  -7    1.68    3.88   0
  -6   0  -2  574.19    3.94   0
  -4  -7   5   -5.81    2.17   0
  -4   1  -8  188.79    3.39   0
  -3 -14   7   25.83    3.83   0
  -3   2  -6  424.54    3.99   0
  -3   2  -3  501.91    3.17   0
  -2 -14   7  120.46    3.86   0
  -2   2  -3 1719.87    4.41   0
  -1 -15   7   20.09    3.83   0
  -1   1  -8  164.07    3.43   0
  -1   2  -5  210.68    2.72   0
  -1   2  -4   92.10    2.08   0
   0 -16   7  188.08    4.80   0
   0  -2   2  304.99    1.73   0
   0   0  -9   -5.31    2.93   0
   1 -12   6   40.86    4.21   0
   1   0  -8   -6.41    2.29   0
   2   0  -6 1068.68    3.49   0
   3 -13   5   67.64    4.61   0
   3  -7   3  183.42    4.02   0
   3  -4 -10   71.08    2.55   0
   3  -2  -1 1737.07    2.67   0
   3  -1  -4   31.31    0.84   0
   6 -15   2    4.35    4.32   0
   7 -13  -1  433.26    5.30   0
  -8  -4   0  645.85    3.95   0
  -8  -2  -5   37.80    3.67   0
  -8  -2  -4   55.93    3.67   0
  -7  -1  -6    8.73    3.91   0
  -7  -1  -3    0.18    3.72   0
  -6  -9   5  169.88    2.35   0
  -6   0  -6   -1.20    3.41   0
  -5   0  -8    7.78    3.82   0
  -5   1  -6  391.40    4.42   0
  -5   1  -5 1248.72    5.80   0
  -5   1  -4  351.73    3.72   0
  -5   1  -3  947.52    4.64   0
  -4  -1 -10  126.43    4.45   0
  -4   0  -9    3.00    3.64   0
  -4   1  -7   40.07    3.59   0
  -3   1  -8  142.37    3.77   0
  -3   1  -1   72.59    1.75   0
  -3   2  -5  205.92    2.59   0
  -3   2  -4 1088.20    4.41   0
  -2 -13   7  114.63    3.74   0
  -2   2  -5   -6.71    2.44   0
  -2   2  -4 1000.29    3.95   0
  -1   1  -1  633.82    1.77   0
   0  -7   5   -2.43    3.15   0
   0  -5   4  121.60    2.80   0
   0   1  -7  603.44    3.73   0
   1  -4   3 1377.72    4.53   0
   2 -14   6   78.81    4.38   0
   2  -7   4    6.53    3.50   0
   2  -1  -8 1051.17    3.97   0
   3  -5   2 1517.43    5.19   0
   3  -3  -9   64.51    2.38   0
   4  -7   2    4.88    3.21   0
   5 -12   3   55.50    4.40   0
   7 -10  -5    7.53    1.17   0
   7 -10  -4   33.29    2.10   0
  -8  -3  -2   26.07    3.49   0
  -7  -2  -1  578.67    4.07   0
  -7  -1  -5   -4.06    3.75   0
  -7  -1  -4  245.05    4.09   0
  -6  -1  -8   58.58    4.00   0
  -6   0  -5   -2.93    3.47   0
  -6   0  -4  180.34    3.50   0
  -6   0  -3   -0.41    2.81   0
  -5  -1  -9  101.14    4.35   0
  -5   0  -1 1935.80    5.09   0
  -4   0   0 3788.75    5.09   0
  -4   1  -2    7.71    2.07   0
  -3 -13   7  143.73    3.58   0
  -3  -1 -10   64.51    3.92   0
  -3   0  -9    4.94    3.53   0
  -2  -6   5  103.87    3.18   0
  -2  -1 -10  540.31    5.07   0
  -2   0  -9    5.40    3.39   0
  -1  -1 -10    0.42    3.47   0
  -1   0  -9    6.35    3.05   0
   0 -14   7  281.52    4.96   0
   1  -2 -10   10.09    2.85   0
   1  -1  -9   50.42    2.78   0
   2 -13   6   33.01    4.31   0
   2  -9   5   -1.45    3.71   0
   2  -5   3  147.91    2.41   0
   2  -3 -10   63.32    2.76   0
   2   0  -5   -1.91    1.42   0
   3 -16   6  124.80    4.75   0
   3 -11   5   42.67    4.13   0
   5  -9   2   55.39    3.98   0
   5  -6  -8   38.00    1.43   0
   6 -13   2  402.93    5.55   0
   6  -9   0  394.87    4.07   0
   6  -8  -1  308.63    3.16   0
  -9  -5  -2  260.89    4.23   0
  -7  -2  -7  256.40    4.83   0
  -6  -1  -7  101.43    4.24   0
  -6  -1  -1   12.00    2.72   0
  -5   0  -7  574.72    5.31   0
  -4 -13   7   -6.13    3.35   0
  -4  -9   6  146.09    3.02   0
  -4   0  -8  133.35    4.11   0
  -4   1  -6   26.07    3.24   0
  -3 -12   7   24.12    3.65   0
  -3  -6   5 1540.26    4.96   0
  -3   1  -7  297.00    3.92   0
  -2 -12   7   34.86    3.36   0
  -2  -4   4   41.50    1.69   0
  -2   1  -7   64.71    3.10   0
  -2   1  -1  522.60    1.95   0
  -1 -12   7   20.93    3.69   0
  -1  -6   5 1570.33    5.77   0
  -1   1  -7  181.63    3.15   0
   0  -9   6  128.87    3.86   0
   0  -3 -11    4.28    3.34   0
   0   0  -8 1123.03    4.94   0
   0   1  -6  375.66    2.99   0
   0   1  -2   39.88    0.95   0
   1   0  -7   28.52    2.54   0
   2 -12   6   28.06    4.21   0
   3  -6   3 2156.74    6.91   0
   4 -14   5   16.82    4.61   0
   4  -5  -9  161.49    2.25   0
   4  -5   1  230.54    2.76   0
   4  -4   0  769.22    3.17   0
   5 -11   3  167.93    4.55   0
   5  -7   1    0.09    3.33   0
   5  -6   0   12.29    2.27   0
   6 -12   2    8.98    4.36   0
   6  -7  -2   14.40    2.18   0
   7 -13   0    0.72    4.11   0
  -8  -3  -5   -8.63    3.71   0
  -8  -3  -4  205.54    4.17   0
  -8  -3  -3    3.58    3.27   0
  -7  -3   0  100.21    2.58   0
  -7  -2  -6  370.99    4.98   0
  -6  -2  -8   37.54    3.86   0
  -5 -10   6   53.83    2.58   0
  -5  -1  -8    8.32    3.93   0
  -5   0  -6    6.07    3.34   0
  -4  -2 -10   83.77    4.08   0
  -4  -1  -9   50.84    3.79   0
  -4   1  -5  231.44    3.57   0
  -4   1  -4   38.17    2.79   0
  -4   1  -3  415.97    3.33   0
  -3  -4   4   20.96    1.72   0
  -3   0  -8    9.79    3.42   0
  -3   1  -6  268.26    3.57   0
  -1  -4   4  176.50    2.32   0
   0 -12   7  112.34    3.99   0
   0  -2 -10   54.18    3.33   0
   1 -14   7  147.66    4.72   0
   1  -7   5 1760.47    6.89   0
   1  -5   4  277.37    3.41   0
   2  -1  -7  453.36    2.97   0
   3 -10   5   11.16    4.16   0
   3  -2  -7  263.59    2.26   0
   4  -6   2 1672.54    5.90   0
   5  -5  -1  563.06    2.94   0
   7 -12   0  195.48    4.92   0
   7 -11  -1    0.35    2.99   0
   7 -10  -2   65.76    3.06   0
  -9  -6  -1   49.63    2.77   0
  -8  -4  -1   36.14    3.15   0
  -7  -4   1  395.80    2.81   0
  -7  -2  -5  416.14    4.72   0
  -7  -2  -2  325.42    3.51   0
  -6  -1  -6  104.06    3.93   0
  -5  -2  -9    5.04    3.90   0
  -5   0  -2    4.45    2.34   0
  -4 -12   7   20.19    3.25   0
  -4  -1   1  792.68    2.06   0
  -4   0  -7   -7.56    3.56   0
  -3 -11   7  196.95    3.96   0
  -3  -1  -9   12.97    3.75   0
  -3   1  -2 1540.80    3.99   0
  -2 -11   7   10.59    3.11   0
  -2  -2 -10  120.17    3.74   0
  -2  -1  -9  195.13    3.74   0
  -2   0  -8  822.46    5.06   0
  -2   1  -6  116.83    2.94   0
  -1 -11   7   22.19    3.68   0
  -1  -2 -10  201.63    4.02   0
  -1  -1  -9   50.35    3.32   0
  -1   0  -8   -4.34    2.76   0
  -1   1  -6   35.76    2.44   0
   0  -6   5 1351.33    5.88   0
   0   1  -5   88.89    2.01   0
   1 -13   7   24.28    4.23   0
   1  -3 -10   11.42    3.37   0
   1  -1  -8    5.57    2.77   0
   2  -8   5   -0.49    3.76   0
   2  -6   4  169.19    2.95   0
   2  -3   2  548.49    2.77   0
   3  -5 -10   30.34    2.58   0
   4 -12   5  769.75    6.69   0
   5 -10   3  584.86    5.69   0
   6 -11   2   10.84    4.36   0
   6  -8   0   53.35    3.26   0
  -8  -5   0  109.67    3.09   0
  -7  -3  -7   27.80    3.86   0
  -7  -2  -4    1.09    3.37   0
  -7  -2  -3  364.34    4.07   0
  -6  -2   0   23.45    2.14   0
  -6  -1  -5   30.71    3.56   0
  -6  -1  -2 1418.42    5.18   0
  -5  -1  -7  643.11    5.30   0
  -5  -1   0  202.76    2.14   0
  -5   0  -5   -2.68    3.01   0
  -5   0  -4   -3.75    2.85   0
  -5   0  -3   31.92    2.69   0
  -4  -1  -8  193.77    4.31   0
  -3   1  -5  231.16    3.24   0
   0 -11   7  258.47    4.60   0
   0   0  -7    2.52    2.41   0
   0   1  -3 1000.62    2.69   0
   1  -2  -9  660.59    4.15   0
   1   0  -6    3.69    1.85   0
   2 -10   6   25.03    4.09   0
   2  -2   1  881.10    2.58   0
   3 -12   6   44.26    4.46   0
   3  -9   5   68.18    4.29   0
   3  -4  -9  388.67    3.16   0
   3  -4   2  296.65    2.79   0
   3  -3  -8    8.94    2.00   0
   3  -3   1 2797.64    5.02   0
   4  -3  -1  186.29    1.61   0
   5 -15   5    0.68    4.30   0
   6  -7  -1   46.71    2.53   0
   7 -11   0   59.22    4.17   0
   7 -10  -1   20.34    3.31   0
   7  -9  -4   20.04    1.80   0
   7  -9  -3  120.40    2.50   0
  -8  -6   1  252.28    2.87   0
  -8  -4  -5   25.39    3.89   0
  -8  -4  -4   25.19    4.01   0
  -8  -4  -3   10.09    3.73   0
  -8  -4  -2  161.40    3.35   0
  -7  -3  -6    4.09    3.84   0
  -6 -11   6   16.15    2.29   0
  -6  -3  -8  508.74    5.57   0
  -6  -1  -4  424.02    4.20   0
  -6  -1  -3   80.35    3.02   0
  -5  -3  -9  708.42    6.09   0
  -5  -2  -8  155.84    4.38   0
  -4 -11   7   27.55    3.09   0
  -4  -2  -9  144.00    4.19   0
  -4   0  -6    1.07    3.18   0
  -3   0  -7  300.44    3.89   0
  -3   0   0    1.24    1.05   0
  -3   1  -4  193.76    2.30   0
  -3   1  -3   33.12    2.11   0
  -2 -10   7   -4.06    2.95   0
  -2   1  -5  820.62    3.95   0
  -2   1  -2 4217.55    5.53   0
  -1 -14   8    6.72    3.75   0
  -1   0  -7  820.34    4.27   0
  -1   1  -5 2233.34    5.24   0
  -1   1  -2   25.44    1.15   0
   1  -2   2 3024.57    4.66   0
   2  -4   3  306.39    3.02   0
   2  -3  -9   99.06    2.58   0
   4 -11   5  284.37    5.37   0
   5 -14   5    1.74    4.20   0
   5 -11   4   42.18    4.53   0
   5  -9   3   85.49    4.39   0
   5  -6   1  107.24    3.21   0
   6 -10   2   19.77    4.02   0
   6  -8  -7   61.72    0.97   0
   7 -12   1   30.60    4.53   0
  -7  -4  -7   26.05    4.17   0
  -7  -3  -1   26.66    2.83   0
  -6  -2  -6  201.76    4.26   0
  -5  -1  -6  394.19    4.42   0
  -4  -2   2 1465.52    1.64   0
  -4   0  -1    1.43    1.59   0
  -3 -10   7  146.00    3.14   0
  -3  -3 -10    6.49    3.51   0
  -3  -1  -8  138.65    3.79   0
  -2   0  -7    1.91    2.05   0
  -2   1  -4  763.64    3.47   0
  -2   1  -3   68.76    1.75   0
  -1  -5   5  319.96    3.30   0
  -1  -3 -10    2.56    3.43   0
  -1   1  -3 1756.70    3.73   0
   0 -14   8   65.16    4.10   0
   0  -2  -9  453.64    4.12   0
   0  -1  -8  159.24    3.04   0
   1 -11   7  199.35    4.66   0
   1  -8   6 1138.22    6.33   0
   1  -3   3   12.53    1.78   0
   2  -7   5   29.82    3.86   0
   2  -1  -6  359.71    2.49   0
   3 -11   6   21.75    4.51   0
   4 -14   6   43.77    4.41   0
   4  -8   4  552.65    5.53   0
   4  -6  -9   14.20    2.14   0
   5  -7   2   -0.82    3.05   0
   5  -5   0 1139.99    4.15   0
   6 -14   4   24.97    4.45   0
   6  -6  -4  292.59    1.41   0
   7  -9  -2  131.08    2.72   0
  -7 -10   5   14.47    1.36   0
  -7  -3  -5  246.74    4.41   0
  -6  -8   5   24.43    1.78   0
  -6  -3  -7    6.92    3.62   0
  -6  -3   1   71.44    1.90   0
  -5  -5   4  148.90    1.15   0
  -4  -3  -9   91.05    4.08   0
  -4  -2  -8  261.75    4.30   0
  -4  -1  -7   39.41    3.44   0
  -4   0  -5    5.80    2.05   0
  -3  -7   6   26.23    2.90   0
  -3   0  -6    6.21    2.88   0
  -2 -13   8  317.93    4.47   0
  -2  -1  -8  743.63    4.81   0
  -1  -2  -9  424.34    4.30   0
  -1  -1  -8  145.95    3.37   0
   0  -7   6  887.87    5.46   0
   0  -5   5  149.59    3.12   0
   0   0  -6  640.37    3.39   0
   1  -4 -10    3.24    2.95   0
   1  -4   4  132.51    2.73   0
   1  -1  -7  634.85    3.43   0
   1  -1   1  646.09    1.77   0
   1   0  -5  258.93    2.01   0
   2 -12   7   47.73    4.24   0
   3 -14   7   43.21    4.56   0
   3  -6 -10   65.63    2.84   0
   3  -2   0  229.83    1.60   0
   4 -13   6   -3.93    4.46   0
   4  -6   3  152.17    3.36   0
   4  -5   2   14.32    2.48   0
   4  -4   1  199.45    2.38   0
   5 -10   4   65.96    4.64   0
   5  -8   3    7.04    3.80   0
   5  -5  -6   71.12    1.04   0
   5  -4  -2  263.93    1.73   0
   6 -13   4  237.62    5.87   0
   6 -11   3  -12.67    4.40   0
   6  -9   2   43.47    4.06   0
   6  -7   0   96.10    3.00   0
   6  -6  -2    8.17    1.76   0
   7 -13   2   18.55    4.51   0
   7 -11   1   16.57    4.21   0
   7  -9  -5  214.42    1.33   0
  -8  -5  -5  242.73    4.51   0
  -8  -5  -1   98.59    2.87   0
  -7  -4  -6   64.42    4.04   0
  -7  -3  -4    5.93    3.34   0
  -7  -3  -3  381.02    4.05   0
  -7  -3  -2    1.89    2.66   0
  -6  -4  -8    4.80    3.78   0
  -6  -2  -5  268.40    4.11   0
  -6  -2  -1  257.60    2.76   0
  -5  -4  -9   42.97    4.28   0
  -5  -3  -8    8.94    3.87   0
  -5  -2  -7   12.48    2.62   0
  -5  -2   1    9.76    1.27   0
  -5  -1  -5 1192.22    5.62   0
  -5  -1  -1  101.90    2.15   0
  -4 -10   7   57.19    3.10   0
  -4   0  -4  882.02    4.32   0
  -4   0  -3    1.67    2.37   0
  -4   0  -2 3871.83    6.52   0
  -3  -4 -10   86.39    4.12   0
  -2 -12   8   -2.16    3.76   0
  -2  -9   7  450.52    4.20   0
  -2   0  -6  531.32    3.75   0
  -1  -2   3  632.60    2.18   0
  -1   0  -6    2.21    2.39   0
   0  -9   7  496.22    5.02   0
   1  -2  -8  146.14    2.78   0
   2 -11   7  379.69    5.43   0
   3 -10   6  308.94    5.14   0
   4 -12   6   -9.06    4.49   0
   7 -12   2  504.35    6.36   0
  -8  -5  -4  145.00    4.02   0
  -8  -5  -3    3.27    3.21   0
  -8  -5  -2   90.15    3.18   0
  -7  -5  -7   34.23    4.14   0
  -7  -4   0  366.62    3.24   0
  -6  -4   2   31.36    1.35   0
  -6  -3  -6  966.12    5.78   0
  -6  -2  -4  533.46    4.38   0
  -6  -2  -3   13.48    3.18   0
  -6  -2  -2  590.01    4.13   0
  -5  -1  -4  337.97    3.59   0
  -4  -4   4 2160.58    3.18   0
  -4  -1  -6   39.50    3.20   0
  -3 -12   8  192.24    4.10   0
  -3  -3  -9    2.97    3.58   0
  -3  -2  -8   65.09    3.59   0
  -3  -1  -7  291.03    3.29   0
  -3   0  -5 3376.56    7.31   0
  -2  -2   3  407.40    1.56   0
  -1  -4 -10  181.89    3.75   0
  -1  -3   4   11.90    1.94   0
   1 -13   8  190.55    4.83   0
   1  -7   6   89.61    4.01   0
   2  -4  -9   39.28    2.90   0
   2  -1   0 3058.02    3.19   0
   3 -12   7   27.76    4.32   0
   4  -9   5    1.17    4.37   0
   4  -3   0  379.70    2.26   0
   5 -11   5   28.53    4.42   0
   5  -7  -8    3.70    1.42   0
   6 -10   3   94.87    4.52   0
   6  -6  -1  141.88    2.42   0
  -8  -6  -5   18.31    3.88   0
  -8  -6   0    2.33    2.68   0
  -7  -4  -5  141.24    4.05   0
  -6 -10   6   25.87    2.19   0
  -6  -5  -8   40.38    4.22   0
  -6  -4  -7   51.41    4.02   0
  -5 -11   7   59.68    2.76   0
  -5  -5  -9  170.59    4.73   0
  -5  -2  -6   89.64    3.62   0
  -5  -1  -3  968.42    4.43   0
  -5  -1  -2   68.96    2.44   0
  -4  -3  -8  105.90    3.93   0
  -2  -6   6  629.72    4.39   0
  -2  -3  -9   41.56    3.49   0
  -2  -3   4 4182.70    5.47   0
  -2  -1  -7   64.32    3.08   0
  -2   0  -5    7.47    2.30   0
  -1  -8   7    4.48    3.87   0
  -1  -6   6  278.97    3.66   0
  -1  -3  -9 1264.74    5.76   0
  -1  -1   2  990.26    1.82   0
   0  -3  -9   52.28    3.12   0
   0  -2   3  222.48    1.83   0
   0   0  -5    2.77    1.76   0
   1 -12   8   47.31    4.32   0
   1  -5 -10  293.49    4.11   0
   1  -5   5  530.08    4.22   0
   1   0  -4   -0.17    1.09   0
   2 -10   7   24.84    4.22   0
   2  -1  -5  105.01    1.58   0
   3  -4   3  155.28    2.94   0
   4 -11   6   62.24    4.53   0
   4  -3  -5    1.44    0.93   0
   5  -7   3  358.22    4.30   0
   5  -6   2  140.33    3.18   0
   5  -5   1  312.99    2.99   0
   5  -4  -1   52.00    1.66   0
   6  -8   2    2.70    3.20   0
   6  -7   1  584.21    4.42   0
   7 -11   2   15.95    4.08   0
   7 -10   1  489.20    4.67   0
   7  -9   0  313.43    3.61   0
   7  -8  -3  485.23    2.67   0
  -7  -5  -6    8.80    3.95   0
  -7  -4  -4    4.08    3.31   0
  -7  -4  -1  876.87    4.50   0
  -6  -3  -5  104.38    3.68   0
  -5  -3  -7  223.75    4.13   0
  -4  -7   6  225.66    3.12   0
  -4  -1  -5  234.68    3.45   0
  -3  -5 -10  120.02    4.27   0
  -3  -1  -6  280.49    3.53   0
  -3   0  -4    0.07    1.67   0
  -3   0  -1   67.39    1.39   0
  -2   0   0 2578.45    2.79   0
  -1  -2  -8    3.93    2.95   0
  -1   0  -5 2384.25    5.36   0
   0 -11   8    0.03    3.73   0
   2  -3   3  435.16    2.60   0
   3 -11   7   17.73    4.43   0
   3  -5   4  291.41    3.79   0
   3  -3   2   48.56    2.00   0
   4 -13   7   38.51    4.55   0
   4  -5   3  851.48    4.51   0
   5 -10   5   60.96    4.80   0
   6 -13   5   57.51    4.87   0
   6  -9   3  405.66    5.02   0
   7 -12   3   17.37    5.19   0
  -8  -8   2  159.82    2.48   0
  -8  -7   1  120.49    2.81   0
  -8  -6  -4  633.32    5.35   0
  -8  -6  -3   -9.61    3.66   0
  -8  -6  -1   25.94    3.19   0
  -7  -5   1   53.69    2.31   0
  -7  -4  -3  548.09    4.42   0
  -7  -4  -2  449.20    4.13   0
  -6  -6  -8  289.95    4.81   0
  -6  -3   0 1087.06    3.88   0
  -5  -8   6  163.29    2.65   0
  -5  -3   2  115.57    1.22   0
  -5  -2  -5  127.74    3.54   0
  -4  -9   7   14.52    2.87   0
  -4  -1   0 1131.12    2.95   0
  -3  -4  -9  459.88    5.00   0
  -3  -3  -8  129.79    3.68   0
  -3   0  -3 3521.85    6.19   0
  -3   0  -2    4.99    1.53   0
  -1  -5 -10   96.96    3.65   0
  -1  -4   5   44.51    2.19   0
   0  -5 -10    4.75    3.32   0
   0  -4   5 1039.76    4.75   0
   1  -8   7   71.43    4.03   0
   1   0  -3 3938.21    4.01   0
   2 -12   8   34.26    4.46   0
   2  -7   6   13.14    3.82   0
   2  -2   2  277.09    1.77   0
   3  -8   6  716.97    6.18   0
   4  -7  -9   57.53    2.28   0
   4  -6   4  645.11    4.88   0
   4  -4   2  161.42    2.71   0
   5 -12   6   -6.82    4.76   0
   5  -8   4  164.04    4.31   0
   6 -10   4  323.53    5.91   0
   6  -6   0  547.26    3.30   0
   7 -10   2  280.79    4.89   0
   7  -8  -4  208.17    1.62   0
   7  -8  -1  291.48    2.84   0
  -8  -6  -2  595.96    4.51   0
  -7  -5  -5   14.42    3.80   0
  -6  -5  -7  457.99    5.12   0
  -6  -4  -6  137.19    3.81   0
  -6  -3  -4   69.58    3.24   0
  -5  -5  -8  245.16    4.56   0
  -5  -3  -6    0.17    3.45   0
  -5  -2  -4  385.09    4.01   0
  -4  -5  -9   57.81    4.05   0
  -4  -2  -6  533.86    4.36   0
  -4  -1  -4   35.89    2.66   0
  -3  -8   7   44.80    2.72   0
  -3  -6   6   -1.44    2.10   0
  -2 -10   8    2.05    3.18   0
  -2   0  -4  365.08    2.72   0
   0  -4  -9   29.12    3.43   0
   0  -1  -6  386.87    2.94   0
   0  -1   2   41.90    0.97   0
   0   0  -4   40.14    1.42   0
   1  -3   4  409.99    3.01   0
   1  -2  -7 1381.76    4.53   0
   1  -2   3 1260.89    3.55   0
   2  -5  -9    4.58    2.86   0
   2  -5   5 1286.27    5.70   0
   3  -6   5 2092.76    7.47   0
   3  -2   1 2302.80    4.15   0
   4  -9   6  112.88    4.81   0
   5  -9   5   12.32    4.57   0
   5  -4   0   65.03    1.80   0
   6 -12   5  291.37    5.82   0
   6  -7   2 1107.81    5.70   0
   7 -11   3    5.12    4.34   0
  -8  -7  -4    1.70    4.01   0
  -7  -7   3   88.21    1.51   0
  -7  -5  -4  321.71    4.68   0
  -6  -3  -3  248.08    3.41   0
  -6  -3  -1  416.41    3.43   0
  -5  -4  -7   75.27    3.85   0
  -5  -2   0  183.52    1.84   0
  -4  -5   5  273.91    2.11   0
  -4  -1  -3  415.31    3.16   0
  -3 -10   8   98.74    3.74   0
  -3  -1  -5  211.56    3.13   0
  -2  -7   7  324.34    4.21   0
  -2  -6 -10   65.83    3.78   0
  -2  -3  -8  141.25    3.59   0
  -2  -2  -7  377.57    3.77   0
  -2  -1   2 1119.55    1.24   0
  -2   0  -3    1.28    1.62   0
  -1  -5   6  198.35    3.59   0
  -1  -1  -6   26.89    2.40   0
  -1   0  -4    4.75    1.65   0
   0  -2  -7  146.21    3.08   0
   1 -10   8   47.56    4.36   0
   1  -6 -10    5.12    3.00   0
   2 -11   8    7.65    4.08   0
   2  -2  -6  112.48    2.16   0
   4 -11   7   -5.40    4.57   0
   4  -6  -8  659.60    3.24   0
   4  -3   1   19.68    1.75   0
   5 -11   6   34.87    4.56   0
   5  -6   3  218.39    3.64   0
   5  -5   2 1441.52    5.20   0
   6 -11   5  303.98    5.91   0
   6  -8   3    8.58    3.58   0
   6  -6   1   66.07    2.99   0
   8 -11   0   10.32    3.02   0
  -7  -5   0  166.76    2.79   0
  -6  -6  -7   97.70    4.04   0
  -6  -5  -6  132.59    3.91   0
  -6  -4  -5   93.80    3.64   0
  -6  -3  -2   17.16    2.55   0
  -5  -6   5    0.49    1.35   0
  -5  -2  -3  454.33    3.53   0
  -4  -6  -9    6.22    4.07   0
  -4  -2  -5  175.08    3.20   0
  -4  -1  -2    2.19    1.91   0
  -4  -1  -1  130.24    1.83   0
  -3  -5  -9   37.48    3.67   0
  -3  -3   4  186.38    1.56   0
  -2  -9   8    7.51    3.63   0
  -2   0  -1    6.26    1.13   0
  -1  -6 -10   95.85    3.73   0
  -1  -2  -7   97.58    2.93   0
   0 -12   9   16.34    3.90   0
   0  -9   8   14.50    3.89   0
   0  -6 -10  455.00    4.45   0
   0  -5   6   -3.79    2.98   0
   1  -7   7   46.85    4.23   0
   2 -10   8  120.00    4.56   0
   2  -7 -10  213.69    3.35   0
   2  -6   6  281.77    4.41   0
   3  -4   4   47.82    2.82   0
   5 -10   6    8.73    4.48   0
   6  -9   4   41.15    4.31   0
   6  -5  -2  450.34    2.17   0
   7 -10   3  502.64    5.53   0
   7  -8   1  145.66    3.59   0
   8 -10  -1   53.91    2.83   0
  -8  -7  -3   62.00    3.57   0
  -8  -7  -2  213.37    4.12   0
  -8  -7  -1  232.67    3.75   0
  -7  -7  -6    7.98    3.93   0
  -7  -6  -5  412.83    4.91   0
  -7  -5  -3    2.99    3.06   0
  -5  -6  -8    3.21    4.02   0
  -5  -3  -5   59.18    3.34   0
  -5  -2  -2  467.41    3.23   0
  -5  -2  -1  263.72    2.44   0
  -3  -4   5    3.34    1.86   0
  -3  -3  -7  203.36    3.66   0
  -3  -2  -6  436.63    3.30   0
  -3  -1  -4  212.04    2.78   0
  -2  -5  -9   14.17    3.56   0
  -2  -5   6  594.51    3.55   0
  -2  -1  -5  789.73    3.83   0
  -2   0  -2  362.28    1.96   0
  -1   0  -3  834.32    2.67   0
  -1   0   0    5.05    0.37   0
   0   0  -3    4.93    1.03   0
   1 -12   9   10.90    4.37   0
   1  -9   8   18.03    4.14   0
   1  -5  -9   25.44    2.86   0
   1  -5   6  429.21    4.23   0
   1  -1  -5 2332.84    4.38   0
   2  -3   4 3503.37    6.96   0
   2  -1   1  523.39    1.87   0
   3 -11   8   46.90    4.65   0
   3  -5   5   68.85    3.50   0
   3  -3  -6    1.69    1.52   0
   3  -3   3 2380.36    5.75   0
   4 -10   7   86.64    5.04   0
   4  -8  -9   96.43    2.78   0
   4  -5   4   -1.08    3.09   0
   4  -4   3    0.45    2.61   0
   5  -8   5    0.47    4.02   0
   5  -4   1  239.17    2.58   0
   6  -5  -1  259.44    2.27   0
   7 -11   4   78.64    4.83   0
   7  -7  -2   99.44    2.14   0
   7  -7  -1  492.86    3.21   0
   8 -10   0  262.75    3.92   0
  -8  -8  -4  139.19    4.13   0
  -7  -5  -2   -1.49    2.69   0
  -7  -5  -1   19.83    2.44   0
  -6  -4  -4  492.82    4.33   0
  -6  -4   1   66.80    1.92   0
  -5  -4  -6   45.69    3.43   0
  -4  -8   7  883.13    4.57   0
  -4  -4  -7  345.71    4.37   0
  -4  -3  -6  170.39    3.45   0
  -3  -7   7   -3.26    3.01   0
  -3  -6  -9   -6.96    3.87   0
  -3  -1   1 1985.79    2.23   0
  -2  -7 -10  368.13    4.89   0
  -2  -4  -8  111.26    3.53   0
  -1 -11   9  194.80    4.38   0
  -1  -6   7   24.01    3.57   0
  -1  -5  -9   78.26    3.47   0
  -1  -1  -5 2278.19    5.22   0
   0 -11   9   -1.02    3.88   0
   0  -6   7  346.70    4.22   0
   0  -5  -9   31.16    3.12   0
   1  -7 -10    1.11    3.11   0
   1  -4  -8  426.77    3.80   0
   1  -1   2   35.54    0.90   0
   2  -9   8   55.91    4.44   0
   2  -7   7   12.83    4.19   0
   2  -6  -9   54.99    3.08   0
   2  -4   5   12.14    2.96   0
   2  -2   3 1770.92    4.45   0
   3  -4  -7  297.15    2.51   0
   4  -6   5  660.12    5.28   0
   4  -3   2  233.91    2.63   0
   5  -6   4   33.83    3.45   0
   5  -5   3  475.63    3.90   0
   6  -8   4    2.31    3.86   0
   6  -7   3  303.65    4.19   0
   6  -6   2  120.18    3.09   0
   6  -5   0  557.90    3.27   0
   7  -7   0  124.73    2.85   0
  -8  -8  -3  366.58    4.96   0
  -8  -8   1    6.11    2.39   0
  -7  -8  -6  469.47    5.23   0
  -7  -7  -5   65.58    4.40   0
  -7  -6  -4  101.45    3.75   0
  -6  -9   6    1.43    1.71   0
  -6  -6  -6   29.21    3.90   0
  -6  -5  -5   91.89    3.73   0
  -6  -4  -3   14.08    3.24   0
  -5  -3  -4    2.90    2.85   0
  -4  -6   6  679.40    3.40   0
  -4  -2  -4  583.27    3.76   0
  -3  -2   3  322.19    1.05   0
  -2  -8   8    7.33    3.71   0
  -2  -3  -7   15.91    3.05   0
  -2  -2  -6  156.60    2.88   0
  -1  -4  -8   15.57    2.99   0
  -1  -3   5  214.02    2.65   0
  -1   0  -2    3.87    0.99   0
   0  -7 -10    5.32    3.34   0
   0  -3   5   96.13    2.55   0
   0  -2   4 1415.63    3.88   0
   1  -8   8   74.92    4.29   0
   1  -6   7  513.23    5.13   0
   1  -3  -7  156.94    2.90   0
   1  -2  -6  141.46    2.26   0
   2  -8 -10    6.53    2.81   0
   2  -5   6  712.81    5.06   0
   3  -7  -9  100.46    2.59   0
   3  -6   6   30.46    3.74   0
   3  -2   2    1.68    1.71   0
   4  -2  -1  168.26    1.24   0
   5 -11   7   35.30    4.97   0
   5  -7   5 1341.13    7.03   0
   6 -11   6   92.98    5.21   0
   6  -9   5   80.67    4.75   0
   6  -5  -3  234.92    1.31   0
   7 -10   4  276.04    5.01   0
   7  -7  -3   87.24    1.58   0
   8 -10   1   38.04    3.14   0
  -7  -6  -3   62.90    3.62   0
  -5  -9   7  253.33    3.13   0
  -5  -4  -5  203.25    3.64   0
  -4  -6  -8  124.98    4.24   0
  -3  -5  -8   93.36    3.67   0
  -3  -5   6  813.32    3.67   0
  -3  -2  -5  222.32    3.14   0
  -3  -1  -3   54.52    2.04   0
  -2  -6  -9   -5.07    3.59   0
  -2  -6   7   84.71    2.88   0
  -2  -1  -4  849.52    3.52   0
  -1  -3  -7 1525.74    5.39   0
  -1  -2  -6  655.34    3.69   0
  -1  -2   4 1073.09    3.05   0
   0  -4   6 1719.56    5.80   0
   0  -3  -7  176.29    2.85   0
   0  -2  -6 1172.42    4.15   0
   0   0  -2 9557.56    5.73   0
   1  -3   5  214.99    2.93   0
   4 -11   8   -6.46    4.59   0
   4  -2   0  239.74    1.78   0
   5 -10   7  138.93    5.19   0
   5  -4   2  126.75    2.65   0
   6  -5   1   27.21    2.26   0
   7  -7   1  162.35    3.02   0
  -8  -9   2   97.43    2.46   0
  -8  -8  -2  209.85    3.74   0
  -8  -8  -1   60.71    3.40   0
  -8  -8   0  131.89    3.14   0
  -7  -6   1  497.64    3.05   0
  -6  -8  -7   24.83    4.09   0
  -6  -5  -4  399.49    4.15   0
  -6  -4  -2   54.42    2.66   0
  -6  -4  -1  118.81    2.96   0
  -6  -4   0  216.84    2.59   0
  -5  -8  -8  178.40    4.48   0
  -5  -7   6    5.65    1.93   0
  -5  -5  -6   41.17    3.46   0
  -5  -3  -3 1314.57    4.89   0
  -4  -4  -6 1280.75    5.77   0
  -4  -3  -5   42.31    2.87   0
  -4  -2  -3 1368.45    4.54   0
  -3  -3  -6  131.62    3.11   0
  -2 -10   9   10.83    3.38   0
  -2  -5  -8  511.90    4.42   0
  -1  -8 -10  129.38    3.87   0
  -1  -6  -9   14.35    3.28   0
  -1  -4   6  215.05    2.93   0
  -1   0  -1 1183.63    1.96   0
   0  -8 -10  255.26    4.02   0
   0  -7   8  228.33    4.57   0
   0  -6  -9    4.33    3.09   0
   1  -8 -10  144.43    3.54   0
   1  -2   4   91.71    2.14   0
   2  -8   8   59.49    4.58   0
   2  -5  -8  624.12    3.64   0
   3  -4   5    8.59    3.13   0
   3  -3   4   30.25    2.73   0
   4 -10   8  178.33    5.14   0
   4  -7  -8    7.29    2.11   0
   4  -5   5  613.29    4.89   0
   4  -4   4  972.01    4.89   0
   5  -8   6   56.11    4.56   0
   5  -3  -1  700.49    2.28   0
   5  -3   0   33.15    1.71   0
   6 -10   6  156.32    5.42   0
   6  -8   5  176.69    4.41   0
   6  -7   4  609.74    5.21   0
   6  -6   3   44.39    3.18   0
   8 -10   2   16.07    3.43   0
   8  -9  -2  100.01    2.11   0
  -8  -9  -3   67.71    3.75   0
  -7  -8  -5   79.03    4.01   0
  -7  -7  -4    3.61    3.50   0
  -7  -6  -2  402.19    3.77   0
  -7  -6  -1   29.23    2.97   0
  -7  -6   0  256.80    3.15   0
  -6  -7  -6   14.20    3.88   0
  -6  -6  -5  125.60    3.86   0
  -5  -3   1  709.58    2.42   0
  -3  -8   8   20.71    3.58   0
  -3  -1  -2 1470.37    3.67   0
  -1  -1  -4 1107.00    3.43   0
   0  -9   9   27.45    4.01   0
   0  -1   3 1048.49    2.74   0
   1  -1  -4  191.79    1.49   0
   2 -10   9   18.53    4.30   0
   2  -7  -9  163.63    3.10   0
   2  -4  -7  349.34    3.04   0
   2  -1   2 4013.93    5.37   0
   3  -6  -8  119.75    2.37   0
   3  -1  -1 2019.93    2.20   0
   3  -1   0  131.36    1.25   0
   4  -6   6   37.34    4.02   0
   4  -3   3    7.48    2.47   0
   4  -2   1 1847.49    4.17   0
   5  -9   7   28.77    5.17   0
   5  -6   5   16.86    3.77   0
   5  -5   4   13.24    3.22   0
   6  -5   2  517.58    3.75   0
   7  -7   2    0.46    2.72   0
  -6  -5  -3  305.63    3.94   0
  -5  -7  -7  431.65    4.94   0
  -5  -4  -4   12.49    2.96   0
  -5  -3  -2   -0.65    2.25   0
  -4  -9   8   45.65    3.19   0
  -4  -2  -2  164.90    2.24   0
  -3 -10   9  297.70    4.39   0
  -3  -8  -9   26.61    3.98   0
  -3  -6   7    5.15    2.83   0
  -3  -2  -4  963.81    4.02   0
  -3  -1  -1   66.19    1.31   0
  -3  -1   0  134.32    1.25   0
  -2  -3  -6 2294.21    6.22   0
  -2  -2   4    4.12    1.29   0
  -1  -5  -8  707.22    4.60   0
  -1  -5   7   98.19    3.13   0
  -1  -1   3  831.47    2.22   0
   0  -9 -10  172.15    4.14   0
   0  -1  -4   80.71    1.53   0
   1  -5  -8  142.62    2.86   0
   1  -1   3 1835.70    3.92   0
   2  -7   8  528.64    5.88   0
   2  -3  -6  467.09    2.58   0
   2  -2   4 1081.74    4.17   0
   3 -10   9  529.22    6.11   0
   3  -8  -9   19.90    2.39   0
   3  -8   8    9.02    4.80   0
   3  -6   7  310.09    4.98   0
   3  -2   3  510.46    3.11   0
   4  -9   8   13.99    4.91   0
   4  -7   7   75.50    4.48   0
   5  -4   3 1179.05    4.92   0
   5  -3   1 2647.63    5.29   0
   7  -6  -1  481.56    2.84   0
   8  -9   2    8.23    3.68   0
  -7  -7  -3   29.39    3.31   0
  -6  -8  -6   35.10    3.97   0
  -5  -6  -6    1.74    2.57   0
  -5  -5  -5  281.93    3.94   0
  -5  -3  -1 2652.92    5.38   0
  -4  -3  -4 1287.54    4.88   0
  -3  -3  -5   18.83    2.70   0
  -2  -1  -3   70.16    1.38   0
  -1  -4  -7   19.33    2.75   0
  -1  -2  -5  211.37    2.57   0
   0  -7  -9   -4.02    3.19   0
   1  -7  -9   38.03    2.95   0
   1  -4  -7 1067.85    4.18   0
   2  -9   9  280.55    5.20   0
   2  -5   7  263.53    4.29   0
   5  -8   7   16.73    4.48   0
   6  -7   5   40.80    3.95   0
   6  -6   4   22.74    3.53   0
   7  -9   5  102.96    4.63   0
   7  -7   3   30.59    3.29   0
  -8  -7  -4    0.51    3.76   0
  -7  -8   1  293.89    3.04   0
  -7  -7  -4    4.89    4.05   0
  -6  -2  -8   39.27    4.43   0
  -5  -7  -2   -1.04    2.65   0
  -5  -7   2  540.67    2.22   0
  -5  -6  -4   28.49    3.39   0
  -5  -1   8  100.51    3.26   0
  -4  -3   6  354.76    2.58   0
  -4  -2  -7  117.52    4.32   0
  -3  -2  -6  421.69    4.48   0
  -3   1  -8  136.83    4.34   0
  -2  -4   1  111.91    0.80   0
  -2   4   8    0.06    3.63   0
  -2   8   9   69.08    4.57   0
   0   1  -3 1012.28    2.95   0
   0   2  -4 1385.58    3.94   0
   0   6   6   82.83    3.80   0
   0   8  -7  249.57    3.01   0
   0   9   7  528.41    5.53   0
   0  10   7  165.15    4.75   0
   1   4   2 1810.34    4.42   0
   1   5   3 1226.12    4.63   0
   1   8  -5  285.26    1.95   0
   1   9   5    9.02    3.82   0
   1  13  -6   52.22    1.33   0
   1  14  -6    3.37    1.02   0
   2  11   2    6.97    3.36   0
   2  16   2  208.17    4.97   0
   2  17   2   84.20    4.11   0
   2  18  -1  251.81    3.35   0
  -8  -8   2  159.00    2.66   0
  -7  -8  -2   24.44    3.22   0
  -6  -8  -1  620.97    4.33   0
  -6  -8   0   54.00    2.77   0
  -6  -6  -5  129.27    4.01   0
  -5  -2  -8  137.10    4.63   0
  -5   0  -9   34.69    4.64   0
  -4  -6  -3  155.88    3.25   0
  -4  -4   5   25.82    1.41   0
  -4   3   9   53.84    3.67   0
  -3   2   8  181.58    3.70   0
  -3   5   9   51.16    4.05   0
  -2  -2  -5   -8.09    2.86   0
  -2   1  -7   69.07    2.89   0
  -2   2   7  229.11    3.64   0
  -2   3  -8  151.55    3.99   0
  -2   6  -9   -6.76    3.19   0
  -2   9   9  317.83    5.56   0
  -1  -2  -2 3125.33    4.83   0
  -1   1   5 2212.91    5.63   0
  -1   5   7   92.59    3.90   0
  -1   9   8    8.75    4.43   0
  -1  11  -9  237.55    3.22   0
  -1  12  -9   46.20    2.56   0
   0   3  -5   87.72    2.25   0
   0   4   5 1022.77    5.07   0
   0   5  -6    6.80    2.31   0
   0  11   7  285.64    5.31   0
   0  12   7  113.74    5.03   0
   0  13   7    3.75    4.38   0
   0  14   7  276.48    5.57   0
   0  15   7  251.32    5.73   0
   0  16   7  181.97    5.48   0
   1   7   4  474.12    4.43   0
   1  11   5   53.77    4.05   0
   1  12  -6  345.36    1.88   0
   1  17   5   43.14    4.77   0
   2  10   1   15.47    2.74   0
   2  12   2  100.03    3.65   0
   2  13   2  948.06    5.83   0
   2  14   2    3.69    3.54   0
   2  15   2   32.23    3.84   0
   2  17   1   -7.50    3.92   0
   2  18   0   43.33    3.29   0
  -8  -8  -3  349.54    4.62   0
  -7  -8  -3  148.05    4.29   0
  -7  -8   2  637.80    3.16   0
  -7  -6  -6   31.47    4.04   0
  -6  -8  -2    5.63    3.48   0
  -6  -8   1  309.48    2.94   0
  -6  -7  -4  589.33    5.05   0
  -6  -3   7   80.79    2.48   0
  -5  -7  -3  358.22    3.95   0
  -5   2   9   85.52    3.98   0
  -4  -5  -5  645.60    5.03   0
  -4  -4  -6 1100.58    6.32   0
  -4   1  -9   34.78    4.05   0
  -3  -5  -3    8.29    2.63   0
  -3   6 -10  212.03    4.15   0
  -3   6   9   88.25    4.22   0
  -2  -4  -2  302.04    2.40   0
  -2  -3  -4 3383.43    7.42   0
  -2  -3   3  104.70    0.98   0
  -2  -1  -6  114.95    3.63   0
  -2  -1   5  104.65    2.36   0
  -2  10   9    9.76    4.50   0
  -2  11   9    4.79    4.64   0
  -1  -1  -4 1028.56    4.11   0
  -1   0  -5 2467.37    6.55   0
  -1   3  -7 1559.10    6.36   0
  -1   3   6  112.16    3.33   0
  -1  10  -9   61.59    2.97   0
  -1  10   8  241.76    5.37   0
   0   7   6  915.52    5.83   0
   1  12   5  186.09    4.71   0
   1  13   5  481.48    5.63   0
   1  14   5  300.93    5.32   0
   1  15   5    9.16    4.47   0
   1  16   5  153.29    4.83   0
   2  10   0  273.33    3.06   0
   2  11   1    1.35    2.97   0
   2  15   1 1997.23    7.91   0
   2  17   0   26.52    3.28   0
  -7  -7  -5   61.58    4.06   0
  -7  -5  -7   31.71    4.16   0
  -6  -1   8  100.69    3.11   0
  -5  -6  -5   16.36    3.60   0
  -5  -1  -9  102.03    5.02   0
  -4  -3  -7  114.56    4.32   0
  -4   1   8   33.80    3.10   0
  -4   4   9   17.22    3.65   0
  -3  -4  -5    7.55    3.24   0
  -3  -3  -6  126.24    3.82   0
  -3   0  -8    2.07    4.10   0
  -3   5 -10  121.92    3.93   0
  -2   0  -7   -0.34    3.66   0
  -2   2  -8   16.68    3.73   0
  -1  -1   3  797.32    2.31   0
  -1   0   4    0.37    1.53   0
  -1   6   7   23.29    3.71   0
  -1  13   8   24.49    4.62   0
  -1  14   8    9.74    4.56   0
   0   3   4  367.02    3.13   0
   0   5   5  150.32    3.52   0
   0   8   6  492.78    5.09   0
   0  13  -8  151.46    2.17   0
   1   6   3   66.94    2.75   0
   1  18   4   23.26    4.51   0
   2  11   0   78.00    3.14   0
   2  13   1  483.03    4.48   0
   2  14   1   -0.69    3.30   0
   2  16  -1   74.16    2.87   0
  -7  -8  -4  140.88    4.12   0
  -6  -7  -5   43.76    3.91   0
  -6  -4  -8    3.82    4.13   0
  -5  -7  -4  122.35    3.77   0
  -5  -3  -8    1.10    4.40   0
  -5  -2   7  211.36    2.96   0
  -5   0   8   -2.97    2.85   0
  -4  -7  -1  200.88    2.54   0
  -4  -6  -4  613.95    4.57   0
  -4  -2  -8  256.19    5.06   0
  -4   0  -9    3.61    4.13   0
  -4   2 -10  106.12    4.13   0
  -3  -5  -4  318.21    3.70   0
  -3  -2  -7  544.66    5.32   0
  -3   7   9   98.28    4.28   0
  -2  -4  -3  302.54    2.92   0
  -2  -2   4    6.26    1.21   0
  -2   1   6  359.91    3.48   0
  -2   3   7  193.71    3.74   0
  -2   4  -9   40.49    3.62   0
  -2   8 -10   -0.83    3.01   0
  -1   7   7  256.74    4.56   0
  -1   8  -9   14.59    3.08   0
   0   4  -6 1753.63    5.62   0
   0   6  -7  361.69    3.56   0
   0   9   6  115.44    4.24   0
   0  17   6  158.55    5.34   0
   1   4   1 2080.22    3.97   0
   1   5   2   60.55    2.01   0
   1  17   4   22.97    4.53   0
   2  12  -1  379.13    3.23   0
   2  14  -1  360.78    3.62   0
   2  14   0  344.04    4.27   0
   2  15   0   73.27    3.21   0
  -8  -9  -1  201.19    3.49   0
  -8  -9   0   -0.05    2.95   0
  -7  -9  -1   -4.72    3.17   0
  -7  -3   7  121.02    2.54   0
  -5  -8  -1   -0.18    2.80   0
  -5   3   9  473.86    4.93   0
  -4  -5  -6  137.71    4.05   0
  -4   5   9  162.11    4.50   0
  -3   1   7   53.88    2.94   0
  -3   4 -10   90.63    3.79   0
  -3   4   8  284.32    4.36   0
  -3   8   9   20.95    4.14   0
  -3   9   9    2.83    4.53   0
  -2  -3  -5   51.82    3.10   0
  -2  -2  -6  157.65    3.77   0
  -2   1  -8  726.11    5.92   0
  -2   7 -10  372.51    4.64   0
  -2   7   8  823.29    6.00   0
  -1   4  -8   19.61    3.11   0
  -1   8   7    0.76    3.97   0
   0   0  -2 9494.63    6.95   0
   0   2  -5  302.54    3.17   0
   0   6   5 1341.31    5.95   0
   0  10  -8   27.80    2.39   0
   0  13   6  313.28    5.38   0
   1   7   3 3062.05    7.60   0
   1  12   4  149.51    4.25   0
   1  14   4  130.67    4.37   0
   1  15   4 1268.54    7.48   0
   1  16   4  117.28    4.80   0
   1  19   3  320.63    5.51   0
  -8  -9  -3   66.55    3.74   0
  -7  -9  -2   20.70    3.19   0
  -7  -9   0  338.71    3.61   0
  -7  -8  -5   58.03    3.87   0
  -6  -8  -4   -1.76    3.65   0
  -6  -8   2    5.71    1.75   0
  -6  -4   6   22.91    2.00   0
  -5  -8  -2   57.39    2.87   0
  -5  -8   0  405.75    3.04   0
  -5  -7  -5 1448.01    6.85   0
  -5  -5  -7  143.13    4.46   0
  -5  -4  -8   15.97    4.33   0
  -4  -7  -3    7.00    2.87   0
  -4  -6  -5  645.51    5.13   0
  -4  -4  -7  338.32    4.88   0
  -4  -1  -9   49.41    4.63   0
  -4   1 -10  121.61    4.66   0
  -4   2   8  206.17    3.80   0
  -4   6   9   13.02    4.13   0
  -3  -6  -2  735.85    3.66   0
  -3  -6   0 1285.71    3.34   0
  -3  -4  -6   17.36    3.47   0
  -3   3 -10   10.06    3.76   0
  -2  -1  -7   68.67    3.85   0
  -2   3  -9   41.87    3.67   0
  -2   8   8    0.99    3.92   0
  -2   9   8    7.00    4.36   0
  -1  -1  -5 2227.92    6.37   0
  -1   0  -6   10.91    2.99   0
  -1   7  -9    5.53    2.76   0
  -1   9   7   10.23    4.25   0
   0   4   4 5473.02    9.20   0
   0   9  -8   18.47    2.43   0
   1   4  -3  101.94    1.14   0
   1   5  -4  806.55    2.60   0
   1  13   4  342.52    4.78   0
   1  20   2    3.19    3.82   0
  -8  -9   1   84.39    2.68   0
  -8  -8   3   79.98    1.75   0
  -7  -9  -3  340.17    4.48   0
  -6  -7  -6   10.00    4.06   0
  -6  -5  -8   38.73    4.45   0
  -6   0   8  109.09    3.42   0
  -5  -8  -3    5.23    3.10   0
  -5   1   8   80.77    3.71   0
  -5   4   9    8.87    3.72   0
  -4  -7   1  492.25    2.32   0
  -4  -3  -8   94.96    3.61   0
  -4  -2   6  343.19    3.04   0
  -4   0   7   13.05    3.11   0
  -4   7   9   60.72    4.11   0
  -3  -6  -3 2063.54    6.10   0
  -3  -5  -5   69.64    3.50   0
  -3   0  -9    6.57    4.51   0
  -3   5   8  287.31    4.65   0
  -2  -4  -4 1091.75    4.86   0
  -2  11   8    6.67    4.52   0
  -2  12   8    3.49    4.65   0
  -1   5   6  198.71    3.69   0
  -1   6  -9   -4.76    3.27   0
  -1  10   7 1081.09    6.26   0
  -1  11   7   22.09    4.65   0
  -1  12   7   19.50    4.71   0
  -1  14   7    9.50    4.82   0
  -1  15   7   25.45    4.67   0
   0   3  -6  142.78    2.95   0
   0   7   5   -4.84    3.22   0
   0   8  -8  488.69    3.60   0
   0  18   5  651.24    6.70   0
   1   6   2 1377.66    4.62   0
   1   8   3   88.46    3.18   0
   1   9  -6  395.87    2.37   0
   1  17   3  139.68    4.63   0
   1  19   2   86.36    4.71   0
  -7  -9  -4   23.78    3.87   0
  -7  -9   1   49.44    2.61   0
  -6  -9  -1  283.40    3.32   0
  -6  -8  -5  179.06    4.49   0
  -6  -2   7   15.71    2.49   0
  -5  -8  -4  158.03    3.96   0
  -5  -3   6   15.51    2.02   0
  -5   5   9   52.88    4.08   0
  -4  -7  -4  239.00    3.90   0
  -4   0 -10  485.42    6.04   0
  -4   3   8  190.57    3.93   0
  -4   8   9  102.44    4.66   0
  -3  -2   5   95.12    2.02   0
  -3   2 -10   62.87    4.19   0
  -3   6   8  117.49    4.27   0
  -2   0  -8  861.02    6.18   0
  -2   0   5    1.23    1.98   0
  -2   2  -9   67.47    4.02   0
  -2   2   6  103.73    3.05   0
  -2   5 -10   97.29    3.68   0
  -2   5   7   34.56    3.52   0
  -1   1  -7  192.68    3.70   0
  -1   3   5  205.31    3.25   0
  -1   6   6  335.03    4.35   0
   0   0  -3    5.96    1.38   0
   0   8   5   37.60    3.55   0
   0  17   5   66.19    4.80   0
   1   4   0  500.12    1.77   0
   1   9   3   -1.79    3.14   0
   1  15   3    3.25    4.01   0
   1  16   3   90.02    4.49   0
   1  20   1  220.35    3.98   0
  -6  -7  -7   35.99    4.07   0
  -5  -8   1   66.48    1.76   0
  -5  -7  -6  123.11    4.40   0
  -5  -6  -7  258.91    4.85   0
  -5  -1   7  103.29    2.74   0
  -4  -6  -6   40.08    4.05   0
  -4  -5  -7   60.02    4.08   0
  -4  -4  -8  372.08    5.47   0
  -3  -6  -4   40.68    3.14   0
  -3  -1  -9   12.43    4.68   0
  -3   0   6   -4.51    2.46   0
  -3   7   8    2.46    3.83   0
  -2  -5  -2 1494.66    4.26   0
  -2  -4  -5    3.66    2.99   0
  -2  -3  -6 2375.48    7.74   0
  -2  -2  -7  393.72    4.78   0
  -2   4 -10   86.78    4.24   0
  -2   6   7   67.64    3.88   0
  -1  -3  -2  214.38    1.93   0
  -1  -3  -1 3176.06    4.28   0
   0   3   3  476.27    2.89   0
   0   7  -8  234.83    3.29   0
   0   9   5   74.49    3.71   0
   0  10   5  552.29    5.28   0
   0  15   5   94.97    4.76   0
   1   5   1  425.64    2.38   0
   1   8  -6  126.50    2.09   0
   1  10   3  791.53    4.53   0
   1  11   3   48.03    3.51   0
   1  12   3   -2.79    3.45   0
   1  13   3  953.90    6.00   0
   1  18   2  509.30    5.61   0
   1  19   1    2.30    4.07   0
  -8 -10  -2   12.14    3.34   0
  -8 -10  -1   45.69    3.57   0
  -7  -9  -5   96.46    4.41   0
  -7  -8   3  491.36    1.86   0
  -6  -9  -4   44.81    3.78   0
  -6   1   8  100.80    3.71   0
  -5   2   8    7.22    3.22   0
  -4  -7  -5   17.15    3.66   0
  -4  -3  -9   89.51    4.79   0
  -4  -1 -10  123.70    5.12   0
  -4   4   8   46.93    3.71   0
  -3  -5  -6  274.49    4.44   0
  -3  -4  -7  570.79    5.43   0
  -3  -3  -8  136.53    4.58   0
  -2  -1  -8  714.21    5.94   0
  -2   1  -9  185.90    4.61   0
  -2   3   6  465.09    4.04   0
  -2   7   7  320.08    4.70   0
  -1  -3  -3   15.60    1.95   0
  -1  -2  -5  205.50    3.37   0
  -1  -1  -6   27.16    3.03   0
  -1   0  -7  778.83    5.24   0
  -1   2  -8    4.74    3.57   0
  -1   8   6  111.52    4.07   0
  -1  16   6   94.04    5.02   0
  -1  17   6   -5.30    4.49   0
   0   1  -5   89.82    2.47   0
   0   2  -6 1135.46    4.92   0
   0   6   4  133.15    3.27   0
   0  12   5 1608.51    7.66   0
   0  18   4   14.60    4.61   0
   1  18  -5    1.92    1.15   0
   1  20   0   52.75    3.08   0
  -8  -9   2  104.98    2.25   0
  -7 -10  -2  273.23    4.04   0
  -7  -4   6  228.73    2.53   0
  -7  -2   7  280.54    3.35   0
  -6  -5   5   -0.61    1.61   0
  -4  -8  -3 1178.46    5.38   0
  -4  -8  -2  621.35    3.91   0
  -4  -8  -1 2219.65    5.74   0
  -4   1   7   27.46    2.88   0
  -4   5   8    8.40    3.68   0
  -3  -6  -5 2127.41    7.42   0
  -3  -6   1    9.03    1.03   0
  -3   0 -10   -9.32    5.03   0
  -3  10   8  108.98    4.84   0
  -3  11   8  258.96    5.35   0
  -2  -5  -4  803.20    4.45   0
  -2   3 -10    3.99    3.73   0
  -2   8   7  344.66    5.06   0
  -1   0   3 3897.80    5.36   0
  -1   8 -10  130.74    3.09   0
  -1  10   6  232.88    4.78   0
  -1  15   6  558.01    6.53   0
   0   0  -4   43.97    1.89   0
   0   6  -8 1060.37    4.80   0
   0  17   4   19.21    4.68   0
   1  15   2  678.73    5.93   0
   1  16   2   60.15    4.02   0
   1  18   1   -1.56    3.44   0
   1  19  -4   14.46    1.75   0
   1  19   0  570.51    4.94   0
   1  20  -2  321.92    3.21   0
   1  20  -1   13.42    2.94   0
  -8 -10   0  280.83    3.59   0
  -7 -10  -4  287.71    4.81   0
  -6  -9   1   -0.59    2.16   0
  -5  -9  -1  792.71    4.03   0
  -5  -8  -6   60.77    4.26   0
  -5  -6  -8    5.27    4.27   0
  -5   0   7  108.03    3.35   0
  -5   3   8   61.33    3.61   0
  -4  -7  -6   72.71    4.20   0
  -4  -6  -7  247.76    4.78   0
  -4  -5  -8  113.20    4.84   0
  -4  -3   5    1.12    1.67   0
  -4  -2 -10   82.26    5.09   0
  -4  -1   6  126.37    2.93   0
  -3  -7  -3  172.34    3.17   0
  -3  -7  -2   29.98    2.40   0
  -3  -3   4  178.76    1.59   0
  -3  -2  -9  507.82    5.95   0
  -3   1   6  493.95    4.06   0
  -3   4   7  290.63    4.17   0
  -2  -4  -6   38.01    3.55   0
  -2  -3  -7   21.16    3.79   0
  -2  -1   4  150.55    1.75   0
  -2   0  -9    9.13    4.34   0
  -2   1   5  103.49    2.53   0
  -2   4   6  248.55    3.74   0
  -2  11   7   16.61    4.63   0
  -2  13   7  116.93    5.31   0
  -2  14   7  121.38    5.21   0
  -1  -3  -4  396.90    3.28   0
  -1   1  -8  146.71    4.08   0
  -1   2   4 1121.34    4.10   0
  -1   3  -9 1299.62    6.75   0
  -1   7 -10    9.94    2.87   0
  -1  11   6    1.84    4.14   0
   0   2   2  301.89    1.72   0
   0   3  -7  175.90    3.45   0
   0   5  -8   41.23    3.21   0
   0  11  -9    2.13    2.07   0
   0  16   4  561.75    6.18   0
   0  19   3  110.17    5.38   0
   1   4  -4  172.94    1.81   0
   1   7  -6  698.19    3.21   0
   1   9   2  783.11    4.50   0
   1  17   1   81.13    4.45   0
  -7 -10  -5   15.73    4.60   0
  -7 -10   0  265.63    3.39   0
  -6 -10  -3  113.47    3.66   0
  -6 -10  -2   15.85    3.57   0
  -6  -9  -6  211.59    4.88   0
  -6  -1   7  264.83    3.59   0
  -6   2   8   10.55    3.25   0
  -5  -9  -4  807.07    5.57   0
  -4  -4  -9   13.38    4.41   0
  -4   6   8  680.98    5.71   0
  -4   7   8    7.12    4.73   0
  -3  -7  -4  178.84    3.57   0
  -3  -7  -1   11.24    1.85   0
  -3  -6  -6   33.47    3.96   0
  -3  -5  -7  105.29    4.34   0
  -3  -4  -8  104.76    4.73   0
  -3  -1 -10   64.24    4.72   0
  -3   5   7  210.51    3.98   0
  -2  -2  -8   24.83    4.17   0
  -2   2 -10  119.39    4.06   0
  -1  -2  -6  669.24    4.73   0
  -1  -1  -7  179.08    3.96   0
  -1   5   5  330.60    3.72   0
  -1   6 -10   90.66    3.24   0
   0   1  -6  369.65    3.68   0
   0   8   4  602.27    4.63   0
   0   9  -9   26.08    2.61   0
   0  10  -9  114.48    2.59   0
   0  14   4   51.17    4.16   0
   1  11   2   13.67    3.20   0
   1  13   2  515.45    4.73   0
   1  18   0  347.78    4.46   0
   1  19  -1  200.98    3.55   0
  -7  -9   2  124.93    1.97   0
  -6 -10  -4  319.91    4.71   0
  -6 -10  -1    9.89    3.00   0
  -6  -3   6   -6.09    2.40   0
  -5  -9  -5   18.33    3.98   0
  -5  -9   0    2.19    2.30   0
  -5  -7  -8   -3.22    4.44   0
  -5  -4   5  499.64    2.50   0
  -5  -2   6  159.25    2.78   0
  -5   4   8   12.13    3.62   0
  -4  -8  -5    8.68    3.75   0
  -4  -8   0  804.92    3.15   0
  -4   8   8  305.20    5.35   0
  -3  -3  -9    0.14    4.62   0
  -2  -1  -9  193.00    4.99   0
  -2   1 -10  543.00    5.76   0
  -2   5   6  609.46    4.75   0
  -1  -3  -5  207.93    3.43   0
  -1   0  -8   -2.14    3.87   0
  -1   2  -9  431.43    4.96   0
  -1   6   5 1593.29    6.25   0
  -1  16   5    6.04    4.42   0
   0   2  -7  152.01    3.97   0
   0   4  -8   28.99    3.40   0
   0   8  -9  495.77    3.85   0
   0   9   4   80.74    3.45   0
   0  10   4 1726.59    7.02   0
   0  12   4    9.84    3.96   0
   0  18   3  620.54    6.29   0
   0  20   2   22.89    4.26   0
   1   6  -6  340.00    2.88   0
   1  10  -7 1101.18    3.40   0
   1  12  -7   20.86    1.38   0
   1  13  -7   27.95    1.34   0
   1  16   1  564.69    5.15   0
   1  19  -2  341.03    3.36   0
  -6 -10  -5   79.81    4.33   0
  -6  -9  -7   -1.53    4.18   0
  -6   3   8   33.31    3.48   0
  -5  -8  -7   11.00    4.14   0
  -5   5   8  372.14    5.01   0
  -4   3   7   62.82    3.79   0
  -4   9   8   48.91    4.40   0
  -4  10   8   38.77    4.83   0
  -4  11   8   17.42    4.83   0
  -3  -7  -5  499.05    4.79   0
  -3  -2 -10   67.84    4.82   0
  -3   2   6  101.04    3.50   0
  -3   6   7    3.25    3.61   0
  -3   7   7   -4.98    3.78   0
  -2  -6  -3  341.73    3.34   0
  -2  -4  -7  354.43    4.87   0
  -2   2   5  715.92    4.02   0
  -2   6   6  631.60    5.07   0
  -2  16   6  173.76    5.47   0
  -1  -3   0  269.33    1.09   0
  -1  -1   2  938.67    2.00   0
  -1   7   5 1663.74    6.61   0
  -1  19   4   23.04    4.91   0
   0  -1  -2   42.36    1.24   0
   0   5   3 1698.69    5.17   0
   0   7  -9    3.41    2.92   0
   0  17   3  110.79    4.66   0
   1   5   0 3259.15    4.54   0
   1   9  -7    5.66    1.97   0
   1  15   1  181.86    3.97   0
   1  17   0  599.08    4.78   0
   1  18  -1   -3.04    3.11   0
  -7 -11  -4   81.19    4.24   0
  -7 -11  -3    8.97    3.60   0
  -7 -11  -2   19.11    3.80   0
  -7  -1   7   85.65    3.08   0
  -6 -10   0  298.34    3.18   0
  -6   0   7   10.79    3.20   0
  -6   4   8   84.68    4.32   0
  -5 -10  -3  686.51    5.27   0
  -5  -9  -6  633.32    6.07   0
  -5   1   7  105.21    3.22   0
  -5   6   8   39.32    4.27   0
  -4  -9  -3  101.43    3.25   0
  -4  -8  -6  293.11    4.75   0
  -4   0   6 1916.78    5.99   0
  -3  -7   0  160.69    1.98   0
  -3  -4  -9  457.79    6.06   0
  -3  14   7   26.00    5.01   0
  -2  -5  -6  733.29    4.69   0
  -2   0 -10    4.82    4.46   0
  -2   7   6  456.38    4.86   0
  -2  14   6  204.91    5.27   0
  -1  -4  -3 1436.45    4.49   0
  -1  -4  -2 1904.55    4.40   0
  -1  -3  -6   12.21    3.36   0
  -1  -2  -7   95.42    3.84   0
  -1   3   4   14.00    1.71   0
  -1   4 -10  183.77    3.90   0
  -1   8   5  281.54    4.31   0
  -1   9   5  180.82    4.06   0
  -1  13   5  611.87    6.16   0
  -1  18   4   14.06    4.57   0
   0  -1  -4   79.66    2.26   0
   0   0  -6  653.91    4.69   0
   0   6  -9   -0.58    3.12   0
   0  16   3  305.54    5.15   0
   1   4  -5   45.53    2.10   0
   1   8  -7    6.08    2.20   0
   1  14   1   50.65    3.41   0
   1  18  -4    5.14    1.68   0
   1  18  -2    0.71    2.46   0
  -7 -11  -1   21.24    3.25   0
  -7 -10   1   14.64    2.34   0
  -6 -10  -6  161.92    4.88   0
  -5 -10  -2  102.19    3.01   0
  -5  -8   2  771.89    2.23   0
  -5   7   8   -0.15    4.19   0
  -5   8   8   19.12    4.25   0
  -4  -9  -4  653.02    4.92   0
  -4  -7  -8  407.96    5.84   0
  -4   4   7   67.10    3.59   0
  -3  -8  -3  391.65    3.85   0
  -3  -7  -6  547.58    4.59   0
  -3  -3 -10   10.97    4.47   0
  -3   9   7  422.88    4.61   0
  -2  -6  -5   35.18    3.43   0
  -2  -2   3  385.04    1.74   0
  -2  12   6  136.02    5.00   0
  -2  13   6  127.32    5.06   0
  -1  10   5  310.33    4.66   0
  -1  11   5    3.24    4.09   0
  -1  12   5   51.93    3.23   0
   0  -1  -5   93.87    2.72   0
   0   1  -7  599.92    4.63   0
   0   6   3   87.14    2.14   0
   0  20   1  334.44    4.76   0
   1   3  -4   14.36    1.66   0
   1   5  -6  197.33    2.93   0
   1   9   1 1210.65    4.70   0
   1  10   1 3014.69    7.18   0
   1  11   1   91.63    3.09   0
   1  12   1   11.76    2.97   0
   1  17  -5  118.83    1.48   0
  -8 -11   0    8.34    3.04   0
  -7  -3   6   -4.32    2.51   0
  -6 -11  -4   35.35    3.97   0
  -6 -11  -3   -2.95    3.50   0
  -6 -11  -2    9.39    3.50   0
  -6   5   8  133.03    4.41   0
  -6   6   8  154.25    5.11   0
  -5 -10  -1   23.72    2.90   0
  -5   2   7  220.80    3.74   0
  -4  -9  -5   -2.48    3.63   0
  -4  -9  -1  277.00    3.22   0
  -4  -8  -7   55.55    4.27   0
  -4   5   7   15.36    3.71   0
  -3  -8  -4 1110.70    5.54   0
  -3  -8  -2    7.68    2.46   0
  -3  -6  -8  279.52    5.41   0
  -3   0   5 2252.94    5.75   0
  -2  -5  -7  269.54    4.83   0
  -2  -4  -8  111.60    4.57   0
  -2  -1 -10  548.72    6.37   0
  -2   0   4  783.13    3.14   0
  -1  -4  -5   -1.88    3.04   0
  -1   0  -9   14.98    4.14   0
  -1   1   3  814.79    2.99   0
  -1  17   4    2.49    4.53   0
   0   2  -8   52.52    4.07   0
   0   5  -9   30.71    2.87   0
   0   7   3  544.06    3.96   0
   0  13   3   -3.06    3.75   0
   0  17   2  196.20    4.66   0
   0  19   1   66.81    4.63   0
  -7  -5   5   21.27    1.95   0
  -7   0   7   -1.33    3.22   0
  -6   1   7  252.52    4.31   0
  -5 -10  -6    5.45    4.36   0
  -5  -9   1  545.01    2.74   0
  -5  -1   6   11.66    2.78   0
  -4  -9  -6  104.54    4.56   0
  -4  -4   4 2157.43    3.67   0
  -4  -2   5   -0.53    2.10   0
  -4   1   6  127.27    3.48   0
  -4   6   7   12.48    4.01   0
  -3  -8  -5  193.20    4.07   0
  -3  -7  -7  517.84    5.56   0
  -3  -4 -10   84.78    4.90   0
  -3  16   6   92.26    5.21   0
  -2  17   5  245.75    5.54   0
  -1  -4  -1 2104.15    3.87   0
  -1  -3  -7 1565.15    7.04   0
  -1   2 -10  191.67    4.40   0
  -1  19   3    9.67    4.60   0
   0   0  -7   -7.94    3.75   0
   0   8   3   13.95    2.88   0
   0  10   3  612.45    4.76   0
   0  11   3  591.56    4.92   0
   0  12   3 1703.90    7.26   0
   0  20   0  130.00    4.24   0
   1   3  -5  219.38    2.75   0
   1   3  -2   89.97    0.69   0
   1   6  -7   26.26    2.51   0
   1  14   0   -1.80    2.94   0
   1  16  -1   -1.24    3.18   0
  -7 -12  -3   11.37    3.98   0
  -7 -11   0   52.17    2.69   0
  -6 -11  -6  103.84    4.69   0
  -6  -2   6   -1.41    2.57   0
  -5  -9  -8  207.59    5.42   0
  -5   3   7  493.19    4.73   0
  -4  -8  -8   47.32    4.87   0
  -4  -8   1  266.58    2.02   0
  -4  -7  -9   54.89    5.04   0
  -4   7   7   19.16    4.13   0
  -4   8   7  930.94    6.88   0
  -4  11   7   39.26    5.37   0
  -4  12   7   14.15    5.04   0
  -3  -8  -6  781.86    6.02   0
  -3  -8  -1  652.28    3.32   0
  -3  15   6   -9.16    5.10   0
  -2  -7  -3  675.08    4.15   0
  -2  -5  -8  536.77    5.74   0
  -2   4   5  351.33    3.78   0
  -2  16   5    2.67    4.69   0
  -1  -4  -6  391.02    3.71   0
  -1   1 -10    0.75    4.04   0
  -1   5   4  838.90    4.43   0
  -1  14   4  682.85    6.13   0
  -1  15   4  723.17    6.38   0
  -1  18   3    0.99    4.69   0
   0  -2  -4 1347.88    4.58   0
   0  -2  -3  225.29    2.22   0
   0  -1  -6  392.18    3.98   0
   0   4   2 4148.34    6.48   0
   0   8 -10  224.16    3.38   0
   0   9 -10  170.81    2.96   0
   0  18   1   21.80    3.99   0
   1  13   0  628.30    4.72   0
   1  17  -4   17.84    1.81   0
  -6  -9   2  849.51    2.58   0
  -6   2   7   24.34    3.71   0
  -5 -11  -5   32.20    4.67   0
  -5 -11  -4   38.15    3.94   0
  -5   4   7  123.60    3.93   0
  -4 -10  -5  324.22    4.84   0
  -4 -10  -4  254.71    4.20   0
  -4 -10  -3  144.25    3.53   0
  -4  -9  -7  275.61    5.39   0
  -4  10   7   55.32    4.49   0
  -3  -7  -8   82.83    4.82   0
  -3  -6  -9   -2.88    4.81   0
  -3  -2   4  874.14    3.04   0
  -3  14   6  212.05    5.76   0
  -2  -7  -5   24.07    3.49   0
  -2  -6  -7   39.60    4.25   0
  -2  -4  -9   41.30    4.76   0
  -2   5   5  892.47    5.02   0
  -2  14   5  187.95    5.34   0
  -2  15   5   55.98    4.77   0
  -1  -5  -4  269.52    3.39   0
  -1  -5  -3 1220.90    4.48   0
  -1  -3  -8  121.91    4.32   0
  -1   6   4  143.13    3.33   0
  -1  13   4   68.57    4.41   0
   0   3  -9   48.01    3.40   0
   0   7 -10    6.18    2.56   0
   0  15   2    2.01    3.73   0
   0  19   0    3.00    3.99   0
   1   7   0  114.65    1.78   0
   1  12   0  798.81    4.43   0
   1  15  -1  111.35    2.94   0
  -7   1   7   75.96    3.33   0
  -6 -12  -4   27.29    4.02   0
  -6 -12  -3  154.22    4.42   0
  -5 -11  -6   43.17    4.27   0
  -5 -11  -2  891.53    4.93   0
  -5 -10   0    2.55    2.37   0
  -5  -3   5    2.81    2.00   0
  -5   0   6    5.82    3.00   0
  -5   5   7  124.70    4.29   0
  -4 -10  -6  891.00    6.59   0
  -4 -10  -2   74.48    2.94   0
  -4  -9   0  334.29    2.75   0
  -4  -8  -9  191.73    5.54   0
  -4   2   6  338.44    3.83   0
  -3  -9  -4    4.62    3.33   0
  -3  -9  -3  555.26    4.29   0
  -3  -8  -7  129.29    4.60   0
  -3  -5 -10  119.24    5.06   0
  -3   1   5  186.93    2.88   0
  -3   7   6   30.19    3.93   0
  -3   8   6  461.41    5.32   0
  -2  -7  -6    6.95    3.80   0
  -2  -7  -2 3121.40    6.50   0
  -2   1   4  149.83    2.21   0
  -2   6   5  105.10    3.50   0
  -2  13   5  401.31    5.88   0
  -2  18   4    4.06    5.00   0
  -1  -4  -7   17.45    3.71   0
  -1   0 -10    2.10    4.30   0
  -1   2   3  621.08    2.94   0
  -1   7   4  258.65    3.82   0
  -1   8   4  901.45    5.31   0
  -1   9   4  365.11    4.45   0
  -1  10   4   79.80    3.88   0
  -1  11   4    6.94    3.84   0
  -1  12   4   -2.73    3.94   0
  -1  17   3   -1.22    4.48   0
  -1  19   2  327.90    6.27   0
   0  -1  -7  594.56    4.89   0
   0   2  -9  454.53    4.89   0
   0   5   2   14.11    1.96   0
   0   6 -10  441.50    4.00   0
   0  14   2   71.03    3.88   0
   0  17   1  142.81    4.48   0
   0  20  -1  342.99    3.98   0
   1   2  -4 1083.68    3.43   0
   1   3  -6   98.39    2.65   0
   1   8  -8   41.17    2.47   0
   1   8   0    9.86    1.69   0
   1   9  -8    9.41    2.02   0
   1   9   0   43.23    2.45   0
   1  10  -8  249.80    2.44   0
   1  11  -8  335.96    2.41   0
   1  11   0 1249.59    4.91   0
   1  14  -1  117.46    3.42   0
  -8 -10   2  243.63    2.10   0
  -8  -5   5   34.95    1.99   0
  -7  -2   6   25.90    3.00   0
  -6 -12  -5  336.59    5.29   0
  -6  -6   4  303.94    1.71   0
  -6  -4   5  274.23    2.55   0
  -6   3   7   63.65    3.58   0
  -5   6   7   63.18    4.19   0
  -5   7   7    2.11    4.08   0
  -4  -9  -8   16.33    4.59   0
  -3  -9  -6  436.91    5.35   0
  -3  -7  -9    6.69    4.71   0
  -3   9   6   -1.64    4.15   0
  -3  10   6  330.32    4.40   0
  -3  17   5    0.39    5.08   0
  -2  -6  -8  813.20    6.73   0
  -2   7   5  227.57    4.07   0
  -2   8   5  752.35    5.55   0
  -2   9   5   76.81    4.12   0
  -2  10   5   16.99    4.00   0
  -2  11   5  921.05    6.66   0
  -2  17   4  231.44    5.59   0
  -1  -5  -2   55.99    1.91   0
  -1   2 -11  201.04    4.51   0
  -1  16   3  276.80    5.17   0
   0  -2  -6 1161.63    5.59   0
   0  -2  -2  316.02    2.01   0
   0   0  -8 1173.93    6.43   0
   0  18   0    4.15    3.98   0
   1   2  -5  535.05    3.20   0
   1   2  -3  635.52    2.32   0
   1   7  -8   71.94    2.65   0
   1  16  -5   -1.42    1.29   0
  -7   2   7  263.75    4.08   0
  -6 -12  -2    3.69    3.12   0
  -6 -11   0   31.65    2.55   0
  -6  -1   6  860.93    4.67   0
  -6   4   7   12.06    3.77   0
  -5 -11  -7   30.90    4.82   0
  -5  -5   4  148.54    1.58   0
  -5   8   7   69.67    4.78   0
  -5  10   7  356.54    6.06   0
  -4  -1   5  470.39    3.13   0
  -4   3   6  374.58    4.13   0
  -4  14   6   83.24    5.23   0
  -4  15   6    5.59    5.04   0
  -3  -8  -8    6.05    4.46   0
  -3  -6 -10  219.40    5.87   0
  -3  16   5  213.99    5.75   0
  -2  -8  -4  107.12    3.33   0
  -2  -4 -10   85.33    5.02   0
  -2  16   4    5.10    4.89   0
  -2  19   3  393.26    6.37   0
  -1  -5  -7   52.31    4.06   0
  -1  -1 -10   11.20    4.70   0
  -1  15   3    9.31    4.38   0
  -1  18   2    5.10    4.57   0
  -1  20   1   20.58    4.28   0
   0  -3  -4  355.76    3.23   0
   0   1  -9    4.10    3.78   0
   0   2   1  756.77    2.15   0
   0   6   2  508.82    3.20   0
   0  11   2  267.25    3.93   0
   0  16   1  932.19    6.21   0
   1   6  -8  357.72    3.61   0
   1  13  -1  543.75    4.22   0
   1  15  -2   16.00    2.65   0
  -7   3   7  129.14    4.03   0
  -6   5   7   64.42    4.19   0
  -5 -12  -5    1.84    4.25   0
  -5 -12  -4  463.36    5.14   0
  -5 -11  -1  380.03    3.44   0
  -5   1   6   12.35    2.86   0
  -4 -11  -5  280.46    4.91   0
  -4 -11  -4  173.32    4.23   0
  -4 -10  -8  176.52    5.19   0
  -4 -10  -1  118.38    2.61   0
  -4   4   6  297.47    4.20   0
  -4  13   6  250.79    5.98   0
  -3  -9  -7   50.17    4.34   0
  -3  -8   0  332.77    2.48   0
  -3  15   5   42.53    4.96   0
  -2  -8  -6    9.96    4.08   0
  -2  -8  -5   11.64    3.47   0
  -2  -8  -3  332.54    3.64   0
  -2  -7  -1 1778.63    4.46   0
  -2  -6  -9   -3.03    4.49   0
  -2  -5   1   30.79    0.85   0
  -2  15   4   54.75    4.94   0
  -1  -6  -5  713.57    4.98   0
  -1  -6  -4   42.56    3.06   0
  -1   3   3  575.00    3.15   0
  -1  14   3  311.42    5.09   0
   0  -1  -8  161.37    4.27   0
   0   3 -10   85.08    3.61   0
   0   7   2 1013.16    4.35   0
   0   8   2  752.23    4.25   0
   0   9   2  153.70    3.30   0
   0  17   0    5.66    4.03   0
   1   3  -7  147.10    3.30   0
   1   5  -8  149.68    3.50   0
   1  15  -6  593.64    1.72   0
  -7 -13  -2   21.72    3.78   0
  -7   4   7  381.65    5.06   0
  -6   6   7   -6.42    4.28   0
  -6   7   7  336.86    5.61   0
  -6   8   7   71.81    4.74   0
  -6   9   7  188.58    5.49   0
  -5 -12  -6   -7.27    4.46   0
  -5 -12  -3   56.24    3.54   0
  -4   5   6   45.38    3.72   0
  -4   6   6  648.93    5.54   0
  -4  12   6  117.86    5.37   0
  -3  -9  -8  116.06    5.16   0
  -3  14   5  105.51    5.43   0
  -3  18   4   38.25    5.40   0
  -2  -7  -8  525.70    5.94   0
  -2  -1   3  957.44    2.85   0
  -2  14   4   44.84    4.78   0
  -1  -6  -6  364.95    4.68   0
  -1  -6  -3   74.54    2.67   0
  -1  -5  -8  733.12    6.28   0
  -1  -4  -9  132.91    4.72   0
  -1   0 -11   99.13    4.69   0
  -1   0   2    4.19    0.94   0
  -1  13   3   51.04    4.22   0
  -1  17   2  524.48    6.21   0
   0  -3  -6  140.55    3.61   0
   0   0  -9    5.78    4.16   0
   0   2 -10   59.41    3.84   0
   0  14   1 1336.94    6.92   0
   0  18  -1   10.26    3.60   0
   0  19  -2  214.82    3.66   0
   1   1  -5 2224.32    5.79   0
   1   1  -4  186.36    2.16   0
   1   4  -8  420.67    4.37   0
   1  12  -1  207.63    2.95   0
  -7 -11   1   -0.85    2.02   0
  -7  -1   6    6.59    3.03   0
  -7   5   7   91.65    4.44   0
  -6 -13  -3  141.81    4.07   0
  -6   0   6   48.09    2.94   0
  -5 -12  -2  657.06    5.01   0
  -5  -2   5  557.87    3.49   0
  -5   2   6  149.56    3.52   0
  -4 -11  -7   -7.10    4.66   0
  -4   0   5    0.47    2.85   0
  -4   7   6  216.43    4.77   0
  -4   8   6  315.34    5.28   0
  -4   9   6  145.42    4.90   0
  -4  10   6    5.88    4.44   0
  -4  16   5  160.24    5.73   0
  -3 -10  -6  373.23    4.44   0
  -3  13   5   46.78    5.10   0
  -3  17   4  128.23    5.34   0
  -2  -8  -7  296.78    5.08   0
  -2  13   4   86.21    4.83   0
  -2  17   3  500.80    6.50   0
  -1  -1 -11  314.36    5.65   0
  -1   4   3  104.51    2.35   0
  -1  12   3  353.51    4.88   0
  -1  16   2  428.36    5.76   0
  -1  20   0   38.15    3.89   0
   0  -2  -8   56.79    4.17   0
   0   1 -10   54.75    4.58   0
   0  16   0  165.81    4.75   0
   1   2  -7 1426.52    6.08   0
   1  11  -1  269.55    3.10   0
   1  13  -8   25.60    0.93   0
  -7 -12   0  189.51    2.95   0
  -7 -10   2   68.36    1.49   0
  -7  -4   5  225.60    2.74   0
  -5   3   6    2.22    3.28   0
  -5  13   6  137.40    5.77   0
  -4 -11  -8   -7.02    4.83   0
  -4  -3   4  449.17    2.56   0
  -3 -10  -7  487.04    6.01   0
  -3  -9  -9   -7.40    4.95   0
  -3   5   5  363.69    4.30   0
  -3  11   5  131.38    4.98   0
  -2  -9  -5    3.08    3.70   0
  -2  -9  -4 1291.17    6.04   0
  -2  -8  -8   36.92    4.94   0
  -2  -7  -9  241.67    5.70   0
  -2  -6 -10   78.42    5.33   0
  -2   4   4   45.06    2.91   0
  -2  19   2  157.72    5.44   0
  -1  -7  -5 1743.29    6.81   0
  -1  -6  -2 1396.23    4.43   0
  -1  -5  -1  430.02    2.32   0
  -1   5   3 1064.95    4.44   0
  -1  10   3   49.31    3.53   0
  -1  11   3  138.41    4.06   0
  -1  18   1   -1.06    4.46   0
   0  -4  -6 1765.54    6.86   0
   0  -4  -5  988.41    5.20   0
   0  -4  -4 5677.89    9.49   0
   0  19  -3  104.17    2.93   0
   1   3  -8   -1.74    3.19   0
   1   6  -9   81.45    3.07   0
   1   7  -9   32.54    2.73   0
   1   8  -9   21.73    2.33   0
   1  10  -9  368.26    2.74   0
   1  10  -1  318.50    2.94   0
   1  15  -5    4.66    1.48   0
  -7 -13  -1  273.68    3.73   0
  -7   0   6    7.82    3.31   0
  -6 -13  -2  448.43    4.36   0
  -6  -3   5   93.23    2.47   0
  -6   1   6  818.11    5.04   0
  -5 -13  -6  251.50    5.32   0
  -5 -13  -5  358.13    5.31   0
  -5 -13  -4  290.63    4.74   0
  -5 -11   0  875.29    4.15   0
  -5   4   6  404.12    4.75   0
  -5  11   6  225.25    5.66   0
  -5  12   6  225.73    5.91   0
  -4 -12  -5  921.26    6.34   0
  -4 -12  -4  111.47    4.02   0
  -3 -11  -5   43.30    3.82   0
  -3 -10  -8  352.33    5.96   0
  -3 -10  -2  384.07    3.60   0
  -3   6   5 1571.83    6.72   0
  -3   7   5   15.35    3.75   0
  -3   8   5  529.10    5.33   0
  -3   9   5  253.78    4.93   0
  -3  10   5  119.05    4.49   0
  -2  -9  -7  103.80    4.56   0
  -2  -9  -6  913.88    5.68   0
  -2   5   4  655.22    4.38   0
  -2  16   3   23.72    4.79   0
  -1  -6  -8    3.28    4.37   0
  -1  -4 -10  158.35    5.30   0
  -1  -4   0  486.45    1.74   0
  -1   8   3  616.93    4.54   0
  -1  15   2   33.18    4.27   0
  -1  19   0  560.59    5.90   0
   0  -3  -8   12.47    4.06   0
   0   0 -10  384.23    5.43   0
   0   3 -11    2.39    3.25   0
   0   3   1   14.83    1.22   0
   0  15   0   17.91    4.06   0
   0  18  -2   12.86    3.21   0
   1   0  -6   -2.94    3.37   0
   1   0  -5  257.26    3.06   0
   1   1  -7  662.33    4.79   0
   1   1  -3  824.35    2.75   0
   1   5  -9   35.98    3.17   0
   1   9  -1 1913.89    4.66   0
  -8  -4   5   11.59    2.39   0
  -6 -14  -4   41.63    4.45   0
  -6   2   6    2.12    3.70   0
  -5 -13  -3   29.37    3.97   0
  -5   5   6   82.92    4.06   0
  -5   6   6  494.35    5.43   0
  -5   7   6    1.23    4.03   0
  -5   8   6  158.66    4.97   0
  -5   9   6   46.08    4.61   0
  -4 -12  -7  352.41    5.87   0
  -4 -12  -3   72.16    3.46   0
  -4 -10   0   39.85    2.23   0
  -4   1   5  482.90    3.72   0
  -4  14   5  193.62    5.59   0
  -3 -11  -4  440.43    4.74   0
  -3   0   4    0.21    2.16   0
  -2  -9  -3  516.15    4.17   0
  -2  -8  -9   51.76    5.13   0
  -2  -7 -10  368.11    6.24   0
  -2   6   4  101.49    3.38   0
  -2   7   4   38.60    3.41   0
  -2   8   4  114.27    3.86   0
  -2   9   4 2409.19    8.30   0
  -2  15   3   12.34    4.51   0
  -2  20   1   57.15    4.69   0
  -1  14   2  700.74    5.85   0
  -1  17   1  225.06    4.92   0
  -1  20  -1  216.02    4.09   0
   0  -4  -7  101.60    3.90   0
   0  -4  -3    8.75    2.06   0
   0  -1 -10   55.20    5.11   0
   0   2 -11   43.89    3.72   0
   0  11   1  587.20    4.42   0
   0  19  -4   37.91    2.39   0
   1   0  -4    1.47    1.81   0
   1   4  -9  382.03    4.26   0
   1   8  -1  197.68    2.08   0
   1  12  -2   18.78    2.64   0
  -8   0   6  437.69    4.19   0
  -7   1   6    8.27    3.62   0
  -6 -12   0  107.21    2.74   0
  -6   3   6   -2.81    3.95   0
  -6  11   6   10.45    5.66   0
  -5  -1   5  688.51    4.02   0
  -4 -11  -1   35.07    2.45   0
  -4  -9   1  244.98    2.01   0
  -4  12   5  317.73    5.62   0
  -4  13   5   -9.99    4.69   0
  -4  17   4   24.31    5.39   0
  -3 -11  -7   14.20    4.41   0
  -3 -11  -3  440.37    4.20   0
  -3  14   4  866.06    7.21   0
  -2   0   3   -2.68    1.64   0
  -2  14   3  118.28    4.58   0
  -1  -7  -8   20.13    4.39   0
  -1  -6  -9   12.95    4.74   0
  -1  -5 -10   92.23    5.20   0
   0  -5  -5  138.65    3.56   0
   0  -2  -1  756.39    2.14   0
   0  14   0  475.29    4.54   0
   1   0  -7   28.82    3.31   0
   1   3  -9  564.58    4.56   0
  -7   2   6   28.33    3.99   0
  -6 -14  -3   24.16    3.61   0
  -6 -13  -1  258.06    3.69   0
  -6 -11   1  822.29    3.33   0
  -6   4   6   12.91    3.67   0
  -5 -14  -5    1.78    4.59   0
  -4 -13  -5   95.50    4.34   0
  -4 -12  -2  857.49    5.01   0
  -4  11   5  605.47    6.46   0
  -4  16   4  191.83    5.81   0
  -3  17   3   70.08    5.15   0
  -2 -10  -7   30.87    4.62   0
  -2 -10  -6   28.72    4.10   0
  -2 -10  -5   38.52    3.68   0
  -2  -9  -2  439.07    3.50   0
  -2  -8  -1    0.21    1.85   0
  -2  19   1  149.21    5.05   0
  -1  -8  -5   22.60    3.55   0
  -1  13   2  284.81    3.82   0
  -1  18   0  346.87    4.88   0
   0  -5  -7  274.68    4.60   0
   0  -5  -4  130.49    3.11   0
   0   0 -11   26.10    3.98   0
   0  18  -3  668.35    4.25   0
   1  -1  -6  545.32    4.31   0
   1  -1  -5 2356.20    6.38   0
   1   2  -9  661.61    5.57   0
   1   2  -2 6082.48    4.37   0
  -7  -6   4   18.40    1.75   0
  -7  -3   5  579.47    3.66   0
  -7   3   6   -9.67    4.08   0
  -6  -2   5  139.56    2.94   0
  -6   5   6  228.35    4.58   0
  -6   6   6   -2.52    4.22   0
  -6   7   6  666.18    6.18   0
  -6   8   6    7.71    4.64   0
  -5 -14  -4   36.60    3.87   0
  -5   0   5  145.71    3.25   0
  -5  13   5  154.43    5.38   0
  -4 -13  -7   45.38    4.78   0
  -4 -13  -4  236.82    4.41   0
  -4   9   5  288.30    5.04   0
  -4  10   5  134.14    4.92   0
  -3 -12  -6   32.77    4.36   0
  -3 -12  -5  309.19    4.86   0
  -3  -9   0  252.28    2.38   0
  -3   1   4   40.12    2.18   0
  -3  16   3   30.23    4.68   0
  -3  19   2   22.94    4.94   0
  -2 -10  -8  116.22    4.85   0
  -2  -7   0 3265.01    5.01   0
  -2  -3   2 3085.58    2.49   0
  -2  13   3  377.09    5.31   0
  -2  16   2  560.57    5.89   0
  -2  20   0   45.30    4.02   0
  -1  -8  -7   67.88    3.35   0
  -1  -8  -4  640.08    4.00   0
  -1  15   1  133.20    4.69   0
   0  -5  -8   49.43    4.23   0
   0  -1 -11  216.80    5.40   0
   0   5   1 1985.03    4.36   0
   0   7   1  284.62    2.59   0
   0   8   1 3085.08    6.57   0
   1  -1  -7  638.79    4.90   0
   1  -1  -4  185.11    2.45   0
   1   0  -8   11.98    3.52   0
   1   5 -10  281.20    3.73   0
   1   6 -10    6.82    2.42   0
   1   7 -10   -0.07    2.39   0
   1   8 -10  154.60    2.72   0
   1  11  -2 1710.19    4.68   0
  -8  -3   5    4.77    2.73   0
  -7   4   6  212.14    4.48   0
  -7   5   6  145.07    4.89   0
  -7   7   6    1.55    4.77   0
  -7   8   6   13.96    4.65   0
  -6 -14  -2   22.28    3.49   0
  -5  -4   4  162.46    1.84   0
  -5  12   5   42.29    4.81   0
  -4  -2   4 1043.32    3.57   0
  -4   5   5  278.79    4.09   0
  -4   6   5    3.83    3.62   0
  -4   7   5   -9.62    3.84   0
  -4   8   5  227.92    4.67   0
  -3 -12  -8  458.79    6.03   0
  -3 -12  -4   35.18    3.65   0
  -3 -11  -2 1393.83    5.40   0
  -3  11   4    2.13    4.25   0
  -2 -10  -3  415.25    3.98   0
  -2  18   1  256.25    5.30   0
  -1  -8  -8   76.62    4.44   0
  -1  -7  -2  126.22    2.37   0
  -1  17   0  577.54    5.42   0
   0  -6  -6   76.23    3.81   0
   0  -6  -5 1379.50    6.01   0
   0  -5  -3 1677.54    5.09   0
   0  -4  -2 4214.97    6.43   0
   0  -3 -10   80.78    4.85   0
   0  15  -1  194.21    3.60   0
   0  18  -4   13.29    2.25   0
   1  -2  -6  142.95    3.51   0
   1  -1  -8    4.05    3.59   0
   1   3 -10    8.28    3.44   0
   1   4 -10    5.62    2.80   0
  -7 -13   0   -1.24    2.49   0
  -7   6   6  194.57    4.75   0
  -6  -5   4  398.98    2.49   0
  -5 -14  -3   60.15    3.43   0
  -5   1   5  712.34    4.68   0
  -4  14   4    6.96    4.99   0
  -4  17   3    6.12    4.94   0
  -3   2   4  844.53    4.01   0
  -3  15   3   23.39    4.77   0
  -2 -11  -7  407.97    5.73   0
  -2 -11  -6  276.24    4.87   0
  -2 -11  -5  932.84    6.02   0
  -2  15   2   34.62    4.37   0
  -1  -9  -7  355.33    5.22   0
  -1  -9  -6  385.27    4.94   0
  -1  -9  -5    9.12    3.60   0
  -1  -8  -3   90.92    2.26   0
  -1   2   2 6219.99    6.78   0
  -1  14   1  120.15    3.95   0
  -1  18  -1    2.85    3.88   0
   0  -5  -9   21.47    4.42   0
   0  -4 -10   39.86    4.68   0
   0  -2 -11   46.98    4.60   0
   0  12   0  776.84    4.71   0
   0  16  -2   16.41    3.18   0
   0  17  -3  116.11    2.96   0
   1  -2  -7 1433.58    6.44   0
   1   0  -9   38.79    3.93   0
   1   2 -10    8.92    3.87   0
   1  14  -5   30.71    1.48   0
  -8  -6   4  270.31    2.47   0
  -7  -2   5  290.13    3.49   0
  -6  -1   5   61.58    2.47   0
  -5 -13  -1   99.43    3.05   0
  -5  -9   2  660.04    1.69   0
  -5   2   5  598.65    4.78   0
  -5  10   5  631.36    6.48   0
  -5  15   4  479.87    6.60   0
  -4 -14  -5   19.44    4.09   0
  -4  -5   3    4.61    1.01   0
  -4  13   4  358.73    5.88   0
  -3 -13  -7  305.05    5.29   0
  -3 -13  -6   69.13    4.55   0
  -3 -13  -5   79.07    3.92   0
  -3   3   4  181.61    3.07   0
  -3   8   4 1875.35    7.31   0
  -3   9   4  197.92    4.37   0
  -2 -11  -4  106.14    3.73   0
  -2  17   1  141.28    5.00   0
  -1  -9  -4 2364.94    7.33   0
  -1   9   2   12.97    3.00   0
  -1  16   0  136.95    4.17   0
   0  -6  -8 1067.47    6.18   0
   1  -3  -6  111.81    3.51   0
   1  -2  -8  121.24    4.03   0
   1  -2  -4 1062.07    4.23   0
   1   1 -10   74.98    3.76   0
  -8  -2   5   93.21    3.00   0
  -7 -12   1  129.56    1.97   0
  -6  12   5  213.00    4.60   0
  -5 -15  -4  458.30    5.11   0
  -5 -14  -2    0.65    3.37   0
  -5 -12   0    3.83    2.24   0
  -5   3   5    6.85    3.17   0
  -5   8   5   92.18    4.45   0
  -5   9   5    5.75    4.30   0
  -4 -13  -2    3.18    3.26   0
  -4 -12  -1   35.84    2.36   0
  -4 -11   0    2.93    2.14   0
  -4  -1   4   99.64    2.33   0
  -4  12   4   46.52    5.00   0
  -4  16   3  155.04    5.70   0
  -3 -13  -4   43.27    4.22   0
  -3  19   1   79.09    4.79   0
  -2 -11  -9   -5.45    4.70   0
  -2 -10  -2 1002.33    4.56   0
  -2  -9  -1 2765.76    5.96   0
  -2   2   3  404.19    2.62   0
  -2  14   2  170.79    4.64   0
  -1  -9  -9  317.43    5.75   0
   0  -7  -7  211.02    4.60   0
   0  -7  -6  915.26    5.72   0
   0  -7  -5   -3.59    3.33   0
   0  -5 -10    4.50    4.64   0
   0  11   0   -4.17    2.61   0
   1   0 -10   -8.76    3.76   0
  -7  -1   5   29.82    3.07   0
  -6 -14  -1  384.81    3.84   0
  -6 -10   2    2.07    1.01   0
  -6   0   5   -0.77    2.61   0
  -5   4   5  490.28    4.58   0
  -5   5   5  394.39    4.53   0
  -5   6   5   -2.18    3.77   0
  -5   7   5  250.12    4.66   0
  -4  18   2   -0.46    5.23   0
  -3 -11  -1  361.30    3.41   0
  -3  13   3  446.66    5.70   0
  -3  16   2  164.59    5.20   0
  -2 -12  -8   42.62    4.48   0
  -2 -12  -7   52.37    4.52   0
  -2 -12  -5  112.93    4.09   0
  -2 -11  -3  223.95    3.59   0
  -2   3   3  109.60    2.31   0
  -2   7   3  360.09    3.87   0
  -2   8   3  513.81    4.29   0
  -2  16   1   75.89    4.52   0
  -2  18   0   58.96    4.21   0
  -1 -10  -8   49.81    4.33   0
  -1 -10  -7   75.54    4.48   0
  -1 -10  -6   12.04    3.81   0
  -1 -10  -5  102.12    3.82   0
  -1  -9  -3   -2.88    2.69   0
  -1  -8  -2  300.37    2.98   0
  -1   4   2   18.95    1.81   0
  -1   5   2  697.08    3.35   0
  -1   6   2  521.97    3.37   0
  -1   7   2    7.09    1.62   0
  -1  15   0   -7.21    4.15   0
   0  -6  -3   87.04    2.72   0
   0  -3  -1   14.57    1.18   0
   0  15  -2   -0.99    3.10   0
   0  17  -4   20.68    2.26   0
   1  -3  -8   11.15    3.77   0
   1  -2  -9  649.95    5.80   0
  -8  -1   5   14.50    3.14   0
  -6 -15  -2   -0.13    3.35   0
  -6   1   5   58.02    2.98   0
  -6   9   5  161.42    5.08   0
  -5 -15  -3    8.12    3.39   0
  -5  -3   4  247.46    2.38   0
  -5  13   4  147.89    5.39   0
  -4 -15  -5   33.75    4.14   0
  -4 -14  -3  382.12    4.28   0
  -4  10   4  565.38    5.78   0
  -4  15   3   16.35    4.76   0
  -3 -14  -7   41.51    4.63   0
  -3 -14  -6  507.91    5.76   0
  -3  12   3  384.15    5.30   0
  -3  18   1   12.93    4.85   0
  -2 -12  -4  129.71    3.63   0
  -2   5   3 3652.30    7.43   0
  -2   6   3  192.16    3.11   0
  -2  19  -1   41.80    3.86   0
  -1 -10  -9   59.63    4.73   0
  -1  -5   0 3772.15    4.55   0
  -1  18  -2  503.86    4.35   0
  -1  19  -3  325.82    3.69   0
   0  -7  -9   -5.83    4.52   0
   0  -7  -4   28.63    2.24   0
   0  -6 -10  460.01    6.07   0
   0  -5  -2   12.26    1.83   0
   0  13  -1   13.92    2.84   0
   1  -4  -8  393.18    4.81   0
   1  -4  -7 1095.89    6.13   0
   1  -4  -6  210.74    3.73   0
   1  -4  -5   47.39    2.95   0
   1  -3  -9  513.25    5.65   0
   1   1 -11   -1.09    3.44   0
  -7  -5   4  250.02    2.54   0
  -7   0   5  197.01    3.24   0
  -7   9   5  283.97    5.59   0
  -7  10   5   11.02    4.48   0
  -6   2   5  133.41    3.38   0
  -6   3   5   92.54    3.94   0
  -6   6   5   78.78    4.74   0
  -6   7   5  493.81    5.60   0
  -6  14   4   31.93    5.14   0
  -5 -11   1   94.15    1.89   0
  -5  12   4  174.69    5.38   0
  -5  16   3    9.68    5.27   0
  -4 -15  -4  206.13    4.79   0
  -4   0   4  581.19    3.31   0
  -4   9   4  266.13    4.83   0
  -4  14   3   -3.45    4.79   0
  -4  17   2   41.73    5.25   0
  -3 -14  -5  376.02    5.10   0
  -3 -13  -3   61.10    3.35   0
  -3 -10   0  584.21    3.04   0
  -3  15   2 1296.54    7.85   0
  -3  19   0   75.36    4.31   0
  -2  12   2  153.05    4.20   0
  -2  15   1  581.67    5.73   0
  -2  17   0   28.85    3.95   0
  -1 -11  -7  247.51    5.00   0
  -1 -11  -6  182.42    4.43   0
  -1 -10  -4  136.53    2.80   0
  -1  -7  -1  116.74    1.95   0
   0  -8  -8  483.08    5.72   0
   0  -7 -10    8.85    5.11   0
   0   9   0    0.07    2.51   0
   1   0 -11  344.09    4.74   0
  -8   0   5    5.69    2.93   0
  -7  -8   3  487.91    1.85   0
  -7   1   5   24.23    3.03   0
  -7   7   5    0.15    4.80   0
  -7   8   5  209.19    5.19   0
  -6  -4   4  561.28    3.08   0
  -6   4   5  262.62    4.25   0
  -6   5   5   13.94    3.75   0
  -5  15   3    7.72    4.94   0
  -4 -10   1  605.65    2.63   0
  -4   1   4  119.88    3.01   0
  -4   8   4   81.83    4.00   0
  -3 -14  -4  783.60    5.60   0
  -3  11   3   22.82    2.83   0
  -2 -13  -8   61.31    4.93   0
  -2 -13  -7  308.22    5.20   0
  -2 -13  -5  247.12    4.38   0
  -1 -11  -8  598.01    6.38   0
  -1  11   1  271.95    3.75   0
  -1  14   0    6.40    3.39   0
  -1  16  -1  568.18    4.82   0
  -1  19  -4    4.88    2.76   0
   0  -8  -9  492.63    6.01   0
   0  14  -2   71.52    3.11   0
   1  -5  -8  144.14    4.37   0
   1  -5  -7   97.09    4.00   0
   1  -4  -9  380.35    5.27   0
   2   3  -6  481.11    3.83   0
   2   4  -7  340.59    3.82   0
   2   6  -7  103.69    2.54   0
  -8  -5   4   11.18    2.26   0
  -8   1   5   11.34    3.16   0
  -8   2   5   76.83    3.90   0
  -8   6   5    8.68    4.61   0
  -7   2   5  259.85    3.93   0
  -7   3   5  561.67    4.96   0
  -7   4   5  231.97    4.40   0
  -7   5   5   27.72    3.87   0
  -7   6   5   92.50    4.34   0
  -6  12   4   52.32    5.25   0
  -5 -15  -2   12.85    3.55   0
  -5 -14  -1   24.55    3.05   0
  -5  -2   4    7.21    2.22   0
  -5  10   4   78.03    4.57   0
  -4 -14  -2  348.49    3.75   0
  -4 -13  -1    2.44    2.80   0
  -4   2   4 1067.31    4.65   0
  -4   6   4   10.02    3.36   0
  -4   7   4  213.65    4.17   0
  -4  13   3   20.78    4.74   0
  -4  16   2  354.59    5.97   0
  -4  18   1  143.43    5.59   0
  -3 -15  -6  307.45    5.23   0
  -3  14   2  146.96    4.82   0
  -2 -12  -3 1287.43    5.72   0
  -2 -11  -2    4.22    2.67   0
  -2  -6   1  357.52    1.37   0
  -2  11   2  418.84    3.88   0
  -2  18  -1   11.73    3.77   0
  -1 -11  -9  218.92    5.48   0
  -1 -10  -3  794.99    4.68   0
  -1  17  -2   87.25    3.23   0
  -1  18  -3    1.57    3.31   0
   0  -9  -8   17.92    4.41   0
   0  -9  -7  524.60    5.43   0
   0  -8  -4  611.03    4.49   0
   0  -7  -3  544.28    3.34   0
   0   8   0  889.59    3.50   0
   1  -5  -5  325.39    3.96   0
   1  -4  -4  178.99    3.04   0
   1  -2 -11   61.57    4.40   0
   2   2  -6  102.03    3.39   0
   2   3  -8    6.21    2.82   0
   2   4  -8    2.15    2.53   0
   2   5  -8  618.80    3.96   0
   2   6  -8   -1.00    2.28   0
   2   7  -7  333.00    2.37   0
  -8   3   5    4.31    3.57   0
  -8   4   5   -5.05    3.85   0
  -8   5   5   33.97    4.05   0
  -6  11   4  130.64    4.96   0
  -5 -16  -3  234.73    4.36   0
  -5   9   4  794.64    6.17   0
  -4 -16  -5  212.69    4.72   0
  -4   3   4  453.25    3.81   0
  -4   4   4 2168.20    6.71   0
  -4   5   4    8.38    3.21   0
  -4  12   3 1646.35    8.21   0
  -3 -15  -5   -1.26    4.01   0
  -3 -14  -3   98.89    4.06   0
  -3 -13  -2   -0.42    2.73   0
  -3   9   3   28.53    3.61   0
  -3  16   1  254.73    5.31   0
  -3  18   0 1094.71    7.29   0
  -2 -14  -7  267.10    5.33   0
  -2 -13  -4    1.47    3.45   0
  -2 -10  -1   19.81    2.21   0
  -2  10   2  664.28    4.86   0
  -2  16   0   57.07    4.31   0
  -2  19  -2    9.37    3.40   0
  -1 -12  -7   30.13    4.37   0
  -1 -12  -6   49.52    4.22   0
  -1 -11  -4    4.29    3.37   0
   0  -9  -5   75.13    3.70   0
   1  -6  -7   21.19    3.81   0
   1  -6  -6  297.27    4.32   0
   1  -3  -3  585.91    3.27   0
   1   0  -2   -1.56    0.97   0
   2   1  -7  466.74    4.24   0
   2   1  -6  388.31    3.65   0
   2   4  -9   45.77    3.07   0
   2   7  -8  853.34    3.56   0
  -7  -4   4   -5.60    2.30   0
  -7  11   4  139.90    5.17   0
  -6 -15  -1  569.94    4.11   0
  -6  10   4  272.92    5.33   0
  -5 -13   0  436.25    3.16   0
  -5  -1   4  650.23    3.73   0
  -5   8   4   16.14    3.91   0
  -5  16   2  138.61    5.54   0
  -4 -16  -4   22.19    4.44   0
  -4 -12   0  456.30    3.18   0
  -4  15   2    1.04    4.89   0
  -4  17   1   30.98    4.90   0
  -3 -12  -1   15.00    2.34   0
  -3  -1   3 1605.02    3.63   0
  -3   8   3  721.88    5.07   0
  -2 -14  -6  116.38    4.29   0
  -2  13   1  108.85    4.03   0
  -1   9   1 1898.78    5.93   0
   0 -10  -8   18.28    4.56   0
   0 -10  -7  176.32    4.68   0
   0 -10  -6  368.81    4.91   0
   0  -4  -1  292.16    1.89   0
   0  11  -1  593.58    3.71   0
   1  -6  -9   80.84    4.61   0
   1  -6  -5 1586.34    6.35   0
   1  -5 -10  290.61    5.39   0
   1  -5  -4  851.69    4.62   0
   2   0  -8   25.00    3.41   0
   2   0  -7    0.91    3.16   0
   2   0  -6 1099.28    5.20   0
   2   1  -9  205.95    4.55   0
   2   2  -5  732.80    3.71   0
   2   3  -5   10.96    2.09   0
  -8  -4   4   63.54    2.75   0
  -6  -3   4  448.67    3.08   0
  -6  14   3    3.89    5.37   0
  -5  -6   3  581.21    1.89   0
  -5   7   4  409.41    5.03   0
  -5  13   3  433.33    5.08   0
  -4  11   3   17.48    4.18   0
  -3 -16  -6  122.12    4.30   0
  -3 -15  -4   -7.49    3.65   0
  -3   7   3 1387.33    5.94   0
  -3  12   2   83.28    4.04   0
  -3  15   1   17.90    4.51   0
  -3  17   0   37.93    4.61   0
  -2 -14  -5   21.23    3.63   0
  -2   9   2 1034.31    4.86   0
  -2  15   0   65.25    4.27   0
  -2  17  -1   -3.39    3.63   0
  -1  -8  -1  282.47    2.48   0
  -1  12   0  819.71    5.30   0
  -1  18  -4   39.41    2.92   0
   0 -10  -9  101.92    4.97   0
   0  13  -2  575.72    3.79   0
   1  -7  -8   62.29    4.33   0
   1  -7  -7  259.05    4.55   0
   1  -7  -6  667.07    5.33   0
   2  -1  -8 1029.34    6.07   0
   2   0  -9    6.89    3.71   0
   2   8  -8    3.15    1.75   0
   2   8  -7  349.78    1.92   0
  -7  10   4   25.29    4.56   0
  -6 -14   0  144.88    2.53   0
  -6   8   4   12.25    4.00   0
  -6   9   4  208.87    4.79   0
  -6  13   3   96.12    5.32   0
  -5   0   4    8.26    2.35   0
  -5   6   4  267.90    4.42   0
  -5  12   3   41.40    4.85   0
  -5  15   2  496.11    6.59   0
  -4 -15  -2   17.54    3.37   0
  -4  -4   3  890.28    2.46   0
  -4  10   3  431.91    5.20   0
  -3 -16  -5  127.00    4.75   0
  -3   0   3 1992.46    4.35   0
  -3   6   3 1254.08    5.44   0
  -2 -15  -7   78.32    4.76   0
  -2 -15  -6   18.76    4.70   0
  -2 -14  -4   21.03    3.62   0
  -2 -12  -2  110.35    2.99   0
  -2   8   2   71.97    3.06   0
  -2  12   1  385.05    4.58   0
  -1 -13  -8  200.97    5.03   0
  -1 -13  -6  223.02    4.78   0
  -1 -12  -4  152.78    3.90   0
  -1 -11  -3   46.52    3.18   0
  -1 -10  -2  493.80    3.74   0
  -1  -6   0  898.72    2.67   0
  -1   8   1  192.91    2.82   0
  -1  17  -3  139.51    3.10   0
   0 -11  -8   -2.54    4.47   0
   0   6   0 3754.08    5.46   0
   0  16  -5  158.72    2.41   0
   1  -7  -9   33.48    4.27   0
   1  -4  -3  102.00    2.44   0
   1  -1  -2  943.38    2.69   0
   2  -2  -8    1.95    3.68   0
   2  -2  -7  244.99    4.07   0
   2  -1  -9  182.82    4.16   0
   2   1 -10  400.04    4.97   0
   2   3 -10   63.60    2.90   0
   2   4 -10  181.78    3.10   0
   2   5 -10  305.52    3.52   0
   2   6  -5  102.94    1.53   0
  -7  -3   4   29.44    2.49   0
  -6  -7   3   31.55    1.26   0
  -6  -2   4  205.31    2.88   0
  -6   7   4  180.94    4.55   0
  -5 -16  -2   23.15    3.43   0
  -5   1   4  603.16    3.96   0
  -5   2   4   19.06    2.76   0
  -5   3   4  236.27    3.58   0
  -5   4   4  134.23    3.56   0
  -4 -16  -3  489.72    4.64   0
  -4 -14  -1  729.37    4.42   0
  -4   9   3  202.45    4.40   0
  -4  13   2   90.32    4.63   0
  -3 -14  -2  237.83    3.88   0
  -3   1   3 1558.04    4.22   0
  -3   3   3    2.26    2.27   0
  -3   5   3  253.82    3.29   0
  -3  11   2  321.85    4.69   0
  -3  18  -1   61.11    4.13   0
  -2 -11  -1    2.23    2.72   0
  -2  -9   0   56.05    1.70   0
  -2  16  -1    7.13    4.16   0
  -1 -13  -5  479.13    5.23   0
   0 -11  -9    0.17    4.61   0
   0  -7  -2 1004.10    4.18   0
   0  10  -1  265.03    2.68   0
   0  14  -3   75.20    2.34   0
   0  15  -4   -1.47    2.31   0
   1  -8  -9   23.38    4.45   0
   1  -8  -8   36.44    4.45   0
   1  -8  -7    5.84    3.92   0
   1  -8  -6  108.24    4.15   0
   1  -7 -10    1.94    4.44   0
   1  -7  -5 1612.11    6.09   0
   1  -6  -4  145.29    3.37   0
   1  13  -6   57.71    1.33   0
   2  -3  -7  206.65    4.11   0
   2  -2  -9   95.75    4.19   0
   2  -2  -6  107.72    3.44   0
   2   0 -10   35.92    3.73   0
   2   6 -10   84.80    2.57   0
  -8  -3   4  135.32    3.01   0
  -8   8   4  121.25    4.91   0
  -7 -13   1  427.94    2.21   0
  -7   7   4    4.99    4.78   0
  -7   8   4  203.42    4.85   0
  -6  -1   4  615.61    3.97   0
  -6   6   4  298.40    4.65   0
  -6  15   2   22.11    5.41   0
  -5  14   2  299.16    6.02   0
  -4 -17  -4   86.33    3.93   0
  -3  -9   1    7.13    1.23   0
  -3  16   0  134.87    4.82   0
  -3  19  -2  297.66    4.55   0
  -2 -15  -5    7.72    3.64   0
  -2  11   1  380.82    4.20   0
  -2  14   0  326.80    4.69   0
  -1 -14  -8  153.10    5.03   0
  -1   7   1  271.07    2.28   0
  -1  11   0 1233.19    5.46   0
  -1  15  -2  697.06    4.91   0
  -1  18  -5   10.44    2.55   0
   0 -12  -8  382.50    5.59   0
   0 -11  -5   84.21    3.89   0
   0 -10  -4 1787.89    6.28   0
   0  -9  -3  256.14    3.53   0
   0  -5  -1 1884.31    4.05   0
   0  12  -2  415.06    3.83   0
   1  -8 -10  144.39    4.87   0
   1  -5  -3 1140.69    4.63   0
   2  -4  -8   -0.06    4.50   0
   2  -2 -10   76.02    4.28   0
   2  -1  -5  106.60    2.92   0
   2   8  -6    1.12    0.93   0
  -8  -2   4  134.06    3.37   0
  -8   6   4  285.89    5.51   0
  -8   7   4   14.91    4.39   0
  -7  -2   4  158.87    3.09   0
  -7   6   4   12.95    4.03   0
  -7  12   3  168.29    5.53   0
  -6   0   4  182.23    3.38   0
  -6   4   4  595.89    4.91   0
  -6   5   4  368.47    4.69   0
  -5 -12   1  232.58    2.11   0
  -5  10   3   77.54    4.62   0
  -5  16   1  116.37    5.71   0
  -4   8   3   59.93    3.64   0
  -4  15   1  510.05    6.28   0
  -3  10   2   84.41    3.80   0
  -3  13   1  419.74    5.16   0
  -2 -16  -6    5.20    4.04   0
  -2 -14  -3   79.83    3.51   0
  -2   6   2  898.08    3.85   0
  -2  17  -2   76.31    3.58   0
  -1 -14  -6  509.75    5.51   0
  -1 -13  -4  302.92    4.33   0
  -1  -9  -1 1257.63    4.32   0
  -1   6   1 1465.48    4.26   0
  -1  13  -1    1.75    3.12   0
  -1  17  -4   23.70    2.93   0
   0 -12  -9   11.36    4.62   0
   0 -12  -7  122.13    4.54   0
   0   4   0 1614.21    2.94   0
   1  -9  -9  257.97    5.34   0
   1  -9  -7    6.43    3.99   0
   1  -9  -6  400.96    4.76   0
   1  -8  -5  297.44    4.27   0
   1  -2  -2 6239.51    6.84   0
   2  -4  -9   40.07    4.26   0
  -8  -1   4    5.29    3.39   0
  -8   4   4   51.85    4.54   0
  -8   5   4   -0.11    4.15   0
  -7  -1   4   71.28    3.09   0
  -7   4   4   -8.95    4.17   0
  -7   5   4  257.42    4.59   0
  -7  11   3   39.12    5.02   0
  -6   1   4  568.31    4.10   0
  -6   2   4  184.93    3.42   0
  -6   3   4  432.41    4.27   0
  -6  14   2   23.60    5.27   0
  -5 -14   0  176.95    2.90   0
  -5   9   3   12.41    4.07   0
  -5  13   2  530.70    6.36   0
  -4 -13   0  397.72    3.15   0
  -4 -11   1   82.49    1.81   0
  -4  -3   3    7.95    1.63   0
  -4   7   3   52.95    3.49   0
  -4  18  -1    8.88    4.16   0
  -3 -17  -5   19.05    4.03   0
  -3  17  -1   98.25    4.11   0
  -2 -15  -4   38.14    3.67   0
  -2 -13  -2  906.99    4.79   0
  -2  -1   2 1170.56    2.47   0
  -2   5   2  617.80    3.44   0
  -2  13   0 2205.71    7.97   0
  -2  15  -1 1990.21    7.67   0
  -1 -14  -5  319.03    4.80   0
  -1 -11  -2   17.03    2.78   0
  -1  10   0  228.86    3.18   0
   0 -11  -4   62.04    3.58   0
   0  -8  -2  736.53    3.98   0
   0   9  -1   69.46    1.97   0
   1  12  -5   47.85    1.46   0
   2  -5  -9    2.27    4.14   0
   2  -5  -8  622.76    5.72   0
   2  -5  -7   34.31    3.84   0
   2  -4  -6  249.87    4.05   0
   2  -3  -5    9.44    3.17   0
   2   3  -4 4250.32    5.47   0
   2   9  -8    4.36    1.20   0
  -8   0   4  419.50    4.20   0
  -8   1   4    8.52    3.27   0
  -8   2   4  152.09    3.94   0
  -8   3   4  136.97    3.98   0
  -7   0   4   -2.25    2.73   0
  -7   1   4   64.71    3.13   0
  -7   2   4  158.83    3.57   0
  -7   3   4   27.28    3.36   0
  -6  10   3   99.46    4.91   0
  -4 -17  -3   48.62    3.44   0
  -4 -16  -2   25.15    2.94   0
  -3 -15  -2   66.03    3.57   0
  -3   9   2  808.44    5.19   0
  -2 -16  -5   10.49    3.98   0
  -2   4   2  210.45    2.37   0
  -1 -15  -7  184.25    4.76   0
  -1 -15  -6  206.56    4.83   0
  -1   5   1 1036.76    3.43   0
   0 -13  -8  146.92    4.81   0
   0 -12  -5 1571.16    7.08   0
   0   3   0   13.29    0.72   0
   1 -10  -9  362.61    5.71   0
   1 -10  -7 1066.41    6.73   0
   1  -6  -3 5256.96    9.13   0
   1  13  -7   27.96    1.10   0
   2  -6  -8   -4.44    4.08   0
   2  -6  -7   94.03    4.07   0
   2  -5 -10  328.51    5.40   0
   2  -5  -6  582.02    5.04   0
   2   0  -4  753.49    3.34   0
  -8  -7   3    2.79    1.84   0
  -7  -7   3   86.13    1.84   0
  -7  10   3   31.50    4.43   0
  -6 -15   0   23.26    2.44   0
  -5 -17  -2  492.32    4.28   0
  -5  -5   3  776.98    2.53   0
  -5   8   3  132.80    4.35   0
  -5  12   2    4.38    4.83   0
  -4 -15  -1  203.22    3.37   0
  -3 -17  -4    2.36    3.79   0
  -3   8   2   76.56    3.40   0
  -3  12   1    0.53    3.84   0
  -2 -12  -1   81.66    2.68   0
  -2 -10   0  271.48    2.55   0
  -2  -7   1  582.41    1.82   0
  -2   0   2 1074.57    2.65   0
  -2   2   2   20.41    1.51   0
  -2   3   2 3238.55    5.58   0
  -1 -13  -3  978.42    5.40   0
  -1  -7   0  117.75    1.52   0
  -1   4   1  639.46    2.62   0
  -1  12  -1   12.67    3.02   0
  -1  14  -2   36.01    2.89   0
   0 -13  -6  315.83    4.91   0
   0  -6  -1    2.35    1.58   0
   1 -11  -8  330.35    5.50   0
   1 -10  -6  238.55    3.82   0
   2  -6 -10   87.66    4.44   0
   2  -4  -5  363.41    4.22   0
   2  -1  -4  154.13    2.41   0
   2   4  -4   46.76    1.32   0
  -8   9   3   23.20    4.81   0
  -6  12   2    0.53    4.75   0
  -6  15   1   34.48    5.29   0
  -5 -16  -1   31.41    2.83   0
  -4  -2   3  899.79    2.98   0
  -4  13   1   18.72    4.48   0
  -4  17  -1    3.26    4.29   0
  -2 -16  -4  145.52    4.17   0
  -2 -15  -3  487.79    4.49   0
  -2 -14  -2    6.58    3.43   0
  -2   9   1  936.37    4.93   0
  -2  12   0  101.25    3.66   0
  -2  17  -3  184.65    3.55   0
  -1 -12  -2 2157.28    6.79   0
  -1 -10  -1 2963.22    6.43   0
  -1   9   0   55.82    2.50   0
  -1  15  -3   -1.89    3.11   0
  -1  17  -5   49.55    2.40   0
   0 -13  -5   23.72    3.89   0
   0 -12  -4    2.87    3.49   0
   0  -9  -2  159.15    3.07   0
   0   8  -1 3297.30    5.76   0
   1 -11  -9  217.94    5.16   0
   1 -11  -7   26.15    4.11   0
   1  -7  -3  446.85    3.90   0
   1  -4  -2   15.44    1.84   0
   1  13  -8   30.81    0.99   0
   2  -7  -8  788.52    6.14   0
   2  -5  -5  882.84    5.40   0
   2  -2  -4    8.31    2.33   0
  -8   8   3   81.13    4.80   0
  -6  -6   3   22.27    1.55   0
  -5   6   3  619.36    5.09   0
  -4  -1   3   31.52    1.70   0
  -4   0   3   -0.33    2.19   0
  -4   1   3   37.01    2.57   0
  -4   2   3 1001.43    4.31   0
  -4   3   3    8.43    2.65   0
  -4  18  -2    5.91    4.01   0
  -3  11   1    8.74    3.67   0
  -3  17  -2  267.68    4.46   0
  -2 -17  -5  725.68    5.96   0
  -1  16  -4  116.14    2.69   0
   0 -14  -6    4.64    4.13   0
   0 -11  -3  610.69    4.61   0
   1 -12  -8  399.56    5.76   0
   1  -9  -4  365.79    4.21   0
   2  -8  -9   71.18    4.70   0
   2  -7 -10  210.58    4.99   0
   2  -7  -6  445.59    4.99   0
   2  -3  -4 4191.18    8.17   0
  -8  -6   3  137.32    2.63   0
  -8   7   3   -8.50    4.37   0
  -6   7   3   35.48    3.99   0
  -6  11   2  302.41    5.76   0
  -5   5   3  795.14    5.22   0
  -5  10   2   -5.92    4.19   0
  -5  17  -1  252.22    5.47   0
  -4 -17  -2    0.12    3.35   0
  -4  12   1 1457.57    7.62   0
  -3 -18  -4   13.78    3.70   0
  -3 -17  -3  286.71    4.30   0
  -3 -10   1 1048.29    2.86   0
  -3  13   0  135.15    4.53   0
  -3  15  -1    3.73    3.96   0
  -2  15  -2   33.41    3.26   0
  -1 -16  -5  144.92    4.24   0
  -1 -15  -4 1263.99    6.64   0
  -1 -14  -3   -0.78    3.21   0
  -1  11  -1   90.84    3.50   0
  -1  17  -6  113.68    2.59   0
   0  12  -3 1643.41    4.96   0
   1 -12  -7   18.37    4.17   0
   1  -5  -2  707.78    3.32   0
   2  -8 -10   11.25    4.57   0
   2  -6  -5  103.32    3.83   0
  -8   6   3  111.12    4.59   0
  -7  -6   3  712.48    3.25   0
  -7   6   3  704.90    6.28   0
  -7  11   2   -0.53    4.60   0
  -5 -15   0   11.56    2.42   0
  -5  -4   3  113.23    1.80   0
  -5   4   3  112.18    3.41   0
  -5  15   0   16.35    5.01   0
  -4  14   0  119.33    4.96   0
  -3   6   2  474.42    3.80   0
  -3  10   1 1009.37    5.79   0
  -2 -17  -4  111.84    4.14   0
  -2 -16  -3   14.34    3.47   0
  -2  11   0   72.25    3.32   0
  -1 -17  -6  117.74    5.02   0
  -1  -8   0    8.49    1.75   0
  -1   8   0    6.58    2.12   0
   0 -15  -6    6.68    4.02   0
   0 -14  -5   21.37    3.81   0
   0 -13  -4   33.71    3.53   0
   0 -10  -2   98.35    3.02   0
   1 -12  -6  321.48    4.96   0
   1 -10  -4   76.90    3.70   0
   2  -9  -9  318.68    5.42   0
   2  -9  -7  452.36    5.48   0
   2  -8  -6   -0.36    3.86   0
   2  -7  -5  226.37    4.24   0
   3   0  -9   42.16    4.36   0
   3   0  -8    0.83    4.26   0
   3   1  -9  251.24    4.59   0
   3   1  -8  106.67    4.32   0
  -9   3   3   55.78    4.47   0
  -8   5   3  235.91    4.86   0
  -8  10   2  249.52    5.70   0
  -7  13   1  428.65    6.83   0
  -6   5   3  231.04    4.21   0
  -6  10   2    3.78    4.75   0
  -6  13   1  122.06    5.63   0
  -5   3   3   12.71    2.91   0
  -5   9   2  683.68    5.90   0
  -4 -16  -1  512.87    4.16   0
  -4   8   2  415.29    3.79   0
  -4  17  -2   -1.16    3.94   0
  -3 -15  -1   13.04    2.98   0
  -3  16  -2  206.29    4.34   0
  -3  17  -3  300.25    4.74   0
  -2 -15  -2   32.55    3.09   0
  -2   7   1  583.45    3.69   0
  -1 -13  -2  494.76    4.12   0
  -1 -11  -1   93.07    2.66   0
  -1  -1   1  857.80    1.25   0
  -1   0   1   93.40    0.85   0
  -1   1   1  847.04    1.99   0
  -1  14  -3   -0.60    2.95   0
   0   7  -1  283.95    2.19   0
   0  13  -4   27.73    2.30   0
   0  14  -5   23.26    2.01   0
   1 -12  -5   46.72    3.93   0
   1  12  -6  334.35    1.79   0
   2 -10  -9    7.75    4.46   0
   2 -10  -8   11.07    4.46   0
   2  -9  -6  388.11    5.10   0
   2  -5  -4  608.14    4.39   0
   2   5  -4  651.25    1.70   0
   3  -3  -8    8.29    4.64   0
   3  -2 -10  103.02    5.06   0
   3  -2  -9  344.28    5.18   0
   3  -2  -8  180.39    4.46   0
   3  -1 -10  145.71    4.77   0
   3   0 -10   -1.12    4.00   0
   3   0  -7    7.46    3.92   0
   3   2  -9  348.51    4.31   0
  -9  -3   3   47.69    3.26   0
  -9  -2   3   53.91    3.59   0
  -9   1   3  348.62    5.05   0
  -9   2   3   63.81    4.01   0
  -8  -5   3  252.44    3.04   0
  -8   4   3   89.71    4.09   0
  -7   5   3   17.88    3.68   0
  -6   4   3  360.10    4.27   0
  -5 -17  -1  232.62    3.36   0
  -5 -13   1    0.83    1.58   0
  -5  -3   3   -1.22    1.80   0
  -5   2   3  100.30    2.96   0
  -5  12   1  251.84    5.30   0
  -5  16  -1   30.57    4.66   0
  -4 -12   1 1410.66    3.49   0
  -4   7   2  259.70    4.03   0
  -4  15  -1  203.84    4.67   0
  -3   9   1    6.98    3.16   0
  -3  12   0 1288.69    6.81   0
  -3  14  -1  228.04    4.52   0
  -1 -16  -4  122.97    4.18   0
   0 -16  -7  187.31    5.02   0
   0 -15  -5   96.06    4.27   0
   0 -14  -4   47.88    3.85   0
   0  -8  -1 3068.11    6.03   0
   1 -14  -8   12.54    4.51   0
   1 -13  -6   56.50    4.51   0
   1 -11  -4    6.45    3.55   0
   2  -8  -5  726.23    5.54   0
   3  -3 -10    6.39    4.40   0
   3  -3  -7 1322.88    7.04   0
   3  -2  -7  272.45    4.49   0
   3   1  -7   53.50    3.09   0
   3   2 -10  114.77    3.24   0
   3   3 -10    9.89    2.93   0
  -9  -1   3  335.67    4.28   0
  -9   0   3   20.33    3.38   0
  -8  -4   3   81.00    2.92   0
  -8   2   3    8.85    4.06   0
  -8   3   3    0.63    3.70   0
  -7  -5   3   23.37    2.10   0
  -7   3   3  155.49    4.18   0
  -7   4   3   47.12    3.55   0
  -7  12   1  130.51    5.82   0
  -6  -4   3  333.03    2.82   0
  -6   3   3   10.12    3.11   0
  -6   9   2  878.91    6.64   0
  -5  -2   3  104.61    2.06   0
  -5  -1   3 1688.38    4.81   0
  -5   0   3  296.77    2.96   0
  -5   1   3 1605.50    5.32   0
  -5  17  -2  481.71    5.76   0
  -4 -18  -2    4.40    3.55   0
  -4  13   0  389.38    5.47   0
  -3 -17  -2  251.80    4.15   0
  -3   4   2  273.60    2.94   0
  -2 -18  -4   -0.03    3.71   0
  -2 -17  -3  173.45    4.02   0
  -2  -8   1 2138.16    3.39   0
  -2  12  -1   86.29    4.14   0
  -2  14  -2    4.11    3.15   0
  -1   7   0  130.34    2.16   0
  -1  12  -2 2150.03    6.48   0
   0 -16  -6  177.08    4.80   0
   0 -13  -3    0.88    3.40   0
   0 -11  -2  264.83    3.63   0
   1 -14  -7   14.91    4.30   0
   1  -7  -2    7.23    2.29   0
   1  11  -5    4.48    1.24   0
   2 -11  -9    8.73    4.23   0
   2 -11  -8   11.43    4.54   0
   2   0  -3    7.21    1.68   0
   3  -5 -10   31.05    4.57   0
   3  -5  -9   56.40    4.61   0
   3  -4  -7  295.60    4.85   0
   3   3  -7 1325.49    5.07   0
   3   4  -8  290.03    3.22   0
  -8  -3   3    0.11    2.92   0
  -8  -2   3    5.48    3.23   0
  -8  -1   3  166.65    3.86   0
  -8   0   3    4.97    3.56   0
  -8   1   3  161.21    3.71   0
  -7  -4   3   30.75    2.43   0
  -7   2   3   59.51    3.46   0
  -6   1   3  374.15    4.14   0
  -6   2   3  167.54    3.40   0
  -5  15  -1   88.09    4.95   0
  -4  17  -3   60.08    4.40   0
  -3   3   2  359.24    2.84   0
  -2 -16  -2  217.85    4.13   0
  -2 -14  -1   -0.20    2.59   0
  -2   6   1  378.61    2.58   0
  -2  15  -3  512.78    4.34   0
  -2  16  -4  163.87    3.70   0
  -2  17  -5  723.51    4.53   0
  -1  16  -6  124.90    2.74   0
   1 -14  -6    6.56    4.39   0
   1 -13  -5  593.95    5.53   0
   1 -10  -3   55.81    3.46   0
   2 -12  -8    1.33    4.34   0
   2  -3  -3  120.39    2.37   0
   2  -2  -3  431.58    2.75   0
   2   1  -3 1026.89    2.92   0
   3  -6 -10   52.02    4.71   0
   3  -5  -7  199.46    4.74   0
   3  -2  -6   99.83    3.49   0
   3  -1  -6  488.33    4.24   0
   3   0  -6   -5.09    2.77   0
  -8   7   2    7.79    4.16   0
  -7  -3   3  155.95    3.04   0
  -7  -2   3   69.97    2.98   0
  -7  -1   3   33.11    3.09   0
  -7   0   3  748.74    4.88   0
  -7   1   3   19.67    3.04   0
  -7   8   2  614.46    5.89   0
  -6  -3   3    9.30    1.87   0
  -6  -2   3  200.27    2.90   0
  -6  -1   3  398.13    3.58   0
  -6   0   3   -3.32    2.51   0
  -6  11   1  811.77    7.16   0
  -6  15  -1  602.13    6.96   0
  -5   7   2  556.96    5.14   0
  -5  13   0  475.86    6.17   0
  -4 -17  -1   -0.14    2.92   0
  -4 -15   0  142.47    2.63   0
  -4  12   0  474.61    5.64   0
  -4  14  -1  723.20    6.24   0
  -3   8   1  442.11    4.21   0
  -3  11   0  352.89    4.52   0
  -3  13  -1    8.93    3.91   0
  -3  16  -3    7.83    3.54   0
  -3  17  -4   14.19    3.34   0
  -2 -12   0  111.50    2.65   0
  -2   9   0   56.01    3.02   0
  -1 -18  -5   16.29    4.05   0
  -1 -16  -3  103.69    3.86   0
   0 -17  -6  121.68    4.79   0
   0 -16  -5  166.19    4.40   0
   0 -15  -4    0.93    3.77   0
   0 -12  -2  412.32    3.95   0
   0  -9  -1   69.96    2.33   0
   0  -3   0    9.49    0.71   0
   1 -15  -7   15.15    4.28   0
   1  -8  -2 2721.36    6.63   0
   2 -11  -6  145.32    4.70   0
   2  -4  -3   53.08    2.42   0
   3  -6  -7    6.60    3.98   0
   3   5  -9   51.72    2.35   0
  -9   5   2   10.38    5.00   0
  -8  10   1   56.70    5.28   0
  -7   7   2  100.69    4.55   0
  -6 -10   2    1.70    0.91   0
  -6  13   0   33.29    5.20   0
  -5  16  -2   32.53    4.32   0
  -4   9   1  236.49    4.41   0
  -3 -16  -1  126.32    3.00   0
  -3 -14   0   -2.58    2.46   0
  -3  -5   2 1071.95    1.54   0
  -3   2   2  172.14    2.24   0
  -2 -18  -3  326.60    4.82   0
  -2   5   1   28.09    1.94   0
  -2  13  -2  935.99    5.30   0
  -1   6   0  908.73    3.35   0
  -1  15  -5    8.07    2.63   0
   0   6  -1    3.49    1.42   0
   1 -15  -6  529.31    5.94   0
   1 -14  -5   23.14    4.19   0
   1 -11  -3  144.97    3.74   0
   2 -13  -8  300.68    5.81   0
   2  -5  -3 3541.84    7.47   0
   3  -8  -8   15.03    4.59   0
   3   5  -8  282.58    2.68   0
  -8   6   2    2.85    4.37   0
  -7 -10   2   66.32    1.47   0
  -6 -14   1  187.01    1.53   0
  -6  10   1   21.66    4.62   0
  -5 -16   0  123.36    2.36   0
  -4  15  -2   16.45    4.03   0
  -3 -18  -2  401.34    4.33   0
  -3   1   2  503.52    2.60   0
  -3   7   1 2796.20    7.32   0
  -3  10   0  600.59    4.92   0
  -3  14  -2  224.39    4.31   0
  -2 -15  -1 1984.58    6.60   0
  -2  11  -1    5.91    3.25   0
  -1 -18  -4   41.67    3.69   0
  -1   9  -1 1225.31    4.63   0
  -1  11  -2   19.81    2.70   0
   0 -17  -5   52.16    4.28   0
   0 -10  -1  272.66    3.04   0
   0  12  -4    5.25    1.71   0
   0  13  -5   23.65    2.09   0
   1  -9  -2   12.99    2.80   0
   1  12  -7   19.84    1.31   0
   2 -13  -7  111.04    5.01   0
   2 -11  -5  941.83    6.46   0
   2  -9  -4 2397.50    8.03   0
   2  -6  -3  183.55    3.23   0
   2   2  -3  430.37    1.86   0
   3  -9  -8    6.68    4.55   0
   3  -8  -7   39.68    4.47   0
   3  -3  -5 1623.44    6.18   0
   3  -2  -5  102.94    3.15   0
   3   3  -6    3.34    2.34   0
  -9   4   2    9.76    4.31   0
  -8   5   2   76.53    4.38   0
  -7   6   2   -1.10    3.79   0
  -7  12   0  189.24    5.95   0
  -6  12   0  104.84    5.58   0
  -6  14  -1  384.94    6.24   0
  -5   5   2   12.75    3.27   0
  -4   4   2 3370.69    7.59   0
  -4   8   1  268.20    4.32   0
  -4  16  -3  493.57    5.12   0
  -3  12  -1   13.59    3.82   0
  -3  15  -3  108.89    3.81   0
  -3  16  -4  258.95    4.38   0
  -2 -17  -2   74.01    3.34   0
  -2  -9   1  959.83    2.69   0
  -2   8   0   27.54    2.67   0
  -2  14  -3   91.36    3.25   0
  -2  16  -5    5.34    2.76   0
  -1 -10   0  234.40    2.27   0
   0 -15  -3  252.36    4.32   0
   0 -13  -2  576.52    4.48   0
   1 -16  -6  101.61    4.71   0
   1 -15  -5   -2.00    4.24   0
   1 -14  -4  689.60    5.61   0
   1 -12  -3  362.00    4.50   0
   2 -13  -6  108.42    4.73   0
   2 -12  -5   90.94    4.33   0
   2 -10  -4   17.37    3.75   0
   2  -7  -3  356.04    3.78   0
   3 -10  -9  317.91    5.74   0
   3  -9  -7  422.05    5.75   0
   3  -5  -5  353.33    4.40   0
   3   0  -5 2159.39    5.93   0
   3   6  -9   87.20    2.06   0
  -9   3   2   15.01    4.20   0
  -8  -9   2   97.66    2.16   0
  -8   4   2  528.06    5.46   0
  -7   5   2    9.36    3.88   0
  -7   9   1   46.25    4.94   0
  -6   5   2  468.38    4.90   0
  -6   9   1   -0.79    4.41   0
  -5  16  -3  229.23    4.86   0
  -4 -13   1   16.88    1.57   0
  -3 -17  -1  108.19    3.54   0
  -3   0   2   -0.62    1.36   0
  -2 -19  -3  243.97    4.88   0
  -2 -13   0 2170.92    5.63   0
  -1  15  -6  205.29    2.94   0
   0 -18  -5  651.36    6.01   0
   0  -5   0   30.22    1.10   0
   1 -10  -2   81.87    3.08   0
   1  -4  -1  635.21    2.58   0
   1  -3  -1 9975.92    8.04   0
   1  -2  -1 1079.37    2.59   0
   3 -11  -8  246.33    5.33   0
   3 -10  -7  147.72    5.08   0
   3  -9  -6   -9.46    4.33   0
   3   1  -5  192.44    2.87   0
   3   5  -7  212.26    2.19   0
  -9   1   2  192.62    4.77   0
  -9   2   2    8.49    4.08   0
  -7  11   0   44.07    5.16   0
  -7  13  -1  297.92    6.20   0
  -6  13  -1  251.71    5.87   0
  -5 -14   1  283.33    1.98   0
  -5   8   1   68.13    4.11   0
  -5  11   0  921.11    6.26   0
  -5  13  -1  106.92    4.96   0
  -4 -18  -1   11.65    2.88   0
  -4 -16   0    0.62    2.56   0
  -4  14  -2  338.65    4.87   0
  -3 -19  -2  270.12    4.39   0
  -3 -15   0  364.34    3.28   0
  -3  -4   2  282.41    1.28   0
  -3  -1   2  428.81    2.02   0
  -3   6   1   -1.95    2.68   0
  -2  10  -1   17.59    3.08   0
  -2  12  -2  106.83    3.35   0
  -1 -19  -4    3.38    3.93   0
  -1 -16  -2   58.42    3.48   0
  -1   5   0 3747.46    5.69   0
  -1  12  -3   -4.93    2.42   0
   0 -17  -4   25.17    3.86   0
   0 -14  -2   76.59    3.89   0
   0  -6   0 3962.60    5.34   0
   0   8  -2  765.37    3.20   0
   0  10  -3  631.47    3.23   0
   1 -17  -6   -7.40    4.33   0
   1 -16  -5   -1.67    4.18   0
   1 -13  -3   41.30    3.80   0
   1  -5  -1 1008.92    3.32   0
   1  -1  -1  849.63    2.04   0
   2 -15  -7  313.74    5.70   0
   2 -14  -6  210.47    5.12   0
   2 -13  -5  396.22    5.45   0
   2 -11  -4  506.84    5.21   0
   2  -8  -3  500.37    4.20   0
   3 -11  -7  218.36    5.36   0
   3  -7  -5   27.05    3.84   0
   3   4  -6   20.49    1.99   0
   3   6  -8  122.95    1.85   0
  -9   0   2    0.03    3.56   0
  -8   3   2  130.09    4.30   0
  -8   7   1  105.69    4.84   0
  -6   4   2   30.70    3.40   0
  -4   2   2 1453.04    4.87   0
  -4   7   1  531.24    4.67   0
  -4  15  -3   85.80    4.11   0
  -4  16  -4   24.12    3.78   0
  -3  -2   2  172.08    1.33   0
  -2 -18  -2    3.95    3.30   0
  -2 -16  -1    5.05    2.77   0
  -2  16  -6    2.23    2.65   0
  -1 -18  -3    3.31    3.69   0
  -1 -11   0 1308.89    4.21   0
  -1   8  -1  269.39    2.67   0
  -1  13  -4  360.38    3.52   0
   0 -16  -3  310.27    4.56   0
   1 -15  -4  690.65    5.77   0
   1 -11  -2 1652.80    6.13   0
   1  -6  -1 1501.55    4.17   0
   2 -12  -4   28.03    4.01   0
   2  -9  -3   21.31    3.35   0
   3 -12  -8  201.18    5.13   0
   3 -10  -6  331.78    5.36   0
   3  -8  -5  529.29    5.37   0
   3   2  -5   95.36    2.35   0
   4  -4  -9   21.40    4.76   0
   4  -3  -9   57.36    4.87   0
   4  -2 -10  206.91    5.12   0
   4  -2  -9   36.77    5.12   0
  -9  -5   2    1.22    2.99   0
  -9  -4   2    0.48    3.43   0
  -9  -3   2   27.56    3.63   0
  -9  -2   2   20.80    3.30   0
  -9  -1   2  166.34    4.05   0
  -8   2   2  471.58    4.99   0
  -7   3   2   45.38    3.74   0
  -7  10   0  259.85    5.93   0
  -7  12  -1   20.11    5.06   0
  -6   3   2 1780.98    6.75   0
  -5 -17   0  335.95    2.96   0
  -5   7   1  296.15    4.47   0
  -5  10   0    3.37    4.39   0
  -5  12  -1   -0.95    4.80   0
  -5  15  -3    1.00    4.21   0
  -3   5   1  480.66    3.49   0
  -3  16  -5  131.91    3.62   0
  -2   3   1  970.94    3.23   0
  -2  13  -3  585.00    4.36   0
  -1  10  -2  478.09    3.57   0
  -1  15  -7  188.64    2.78   0
   0 -18  -4   11.51    4.08   0
   0 -12  -1  277.66    3.32   0
   0  -7   0    1.80    1.39   0
   0   5  -1 1990.67    3.44   0
   0  13  -6  331.61    2.63   0
   1 -17  -5  108.54    4.63   0
   1 -14  -3  294.28    4.55   0
   1  -7  -1  282.85    2.55   0
   1  10  -5  305.40    1.89   0
   1  11  -6    0.26    1.37   0
   1  12  -8  407.18    1.96   0
   2 -15  -6    0.01    4.18   0
   2 -14  -5  183.08    4.89   0
   2   3  -3  115.57    1.13   0
   3 -12  -7   25.53    4.58   0
   3 -11  -6  782.95    6.81   0
   3  -9  -5  238.16    4.92   0
   3  -5  -4   17.80    3.00   0
   3  -4  -4   22.80    2.95   0
   3  -3  -4  176.28    3.17   0
   4  -6  -9   13.75    4.78   0
   4  -6  -8  650.31    7.34   0
   4  -5  -8    0.63    4.67   0
   4  -4  -8   35.34    4.60   0
   4  -3  -8  219.53    4.83   0
   4  -2  -8  220.07    4.67   0
   4  -1 -10   45.86    3.66   0
   4  -1  -9   37.20    3.80   0
   4  -1  -8   27.91    4.51   0
   4   0 -10   40.36    3.75   0
   4   0  -9   -0.89    3.75   0
  -9   5   1  153.16    4.91   0
  -8   1   2    6.47    3.48   0
  -8   6   1  225.56    5.20   0
  -8   9   0   -5.97    5.21   0
  -7  -9   2  125.75    1.88   0
  -7   2   2  476.77    4.58   0
  -7   7   1  520.28    5.02   0
  -6   7   1   48.54    4.17   0
  -6  10   0  287.52    4.54   0
  -6  12  -1   21.71    5.20   0
  -4   1   2  534.71    3.19   0
  -4   6   1  467.26    4.34   0
  -4  13  -2    3.87    4.00   0
  -2 -14   0  307.13    2.88   0
  -2 -10   1    7.35    1.41   0
  -1 -17  -2   85.19    3.57   0
  -1 -15  -1  183.08    3.30   0
  -1 -12   0  804.21    3.97   0
   0 -15  -2    2.39    3.27   0
   0  11  -4   67.54    2.10   0
   0  12  -5 1550.13    4.38   0
   1 -16  -4  337.16    5.19   0
   1 -12  -2   13.14    3.13   0
   1   0  -1   90.55    0.76   0
   2 -16  -6  165.84    4.85   0
   2 -13  -4   67.60    4.38   0
   3 -13  -7  148.63    5.24   0
   3  -6  -4   22.41    3.27   0
   3  -1  -4   36.13    2.25   0
   4  -8  -9   98.57    5.07   0
   4  -5  -7   -4.98    4.05   0
   4  -4  -7   70.75    4.27   0
   4  -2  -7  338.43    5.22   0
   4   0  -8 1421.73    6.77   0
   4   1 -10   49.04    3.30   0
   4   1  -9   46.59    3.34   0
  -8  -7   2    5.13    2.32   0
  -8  -1   2    7.13    3.57   0
  -8   0   2   41.51    3.33   0
  -8  11  -1   52.00    5.49   0
  -7   1   2   50.54    3.24   0
  -6   2   2   47.84    3.12   0
  -5  13  -2  209.79    4.99   0
  -4   0   2 1278.38    4.16   0
  -4  11  -1   31.99    4.27   0
  -4  16  -5  217.63    4.24   0
  -3  12  -2  497.81    4.80   0
  -2 -17  -1    7.95    2.80   0
  -2  11  -2    8.02    2.99   0
   0 -19  -4   37.72    4.61   0
   0 -13  -1   16.58    3.28   0
   0  -8   0  824.40    3.09   0
   1 -18  -5    8.08    4.31   0
   2 -15  -5   56.74    4.55   0
   2 -11  -3 2300.73    7.87   0
   2  -6  -2  917.76    4.14   0
   2  -5  -2  648.72    3.50   0
   2  -4  -2  216.82    2.02   0
   2  -3  -2 3180.76    5.76   0
   2  -2  -2   25.16    1.58   0
   3 -14  -7   24.46    4.46   0
   3 -11  -5  155.75    4.89   0
   3  -8  -4 1809.89    7.18   0
   3  -7  -4   41.33    3.42   0
   3   3  -5 1666.03    4.27   0
   3   6  -7    4.65    1.35   0
   3   7  -9  103.01    1.51   0
   4  -8  -8  296.81    5.71   0
   4  -7  -7   27.39    4.68   0
   4  -6  -7    6.67    4.48   0
   4  -1  -7   29.24    3.47   0
   4   1  -8   30.98    3.24   0
  -9   3   1   -0.07    4.39   0
  -8  -5   2   61.94    2.94   0
  -8  -4   2  525.72    4.31   0
  -8  -3   2  126.83    3.55   0
  -8  -2   2  488.61    4.20   0
  -8   5   1   22.75    4.13   0
  -8   8   0  139.51    5.53   0
  -7   0   2    4.03    3.37   0
  -7  11  -1   18.08    5.30   0
  -6   1   2   90.10    3.01   0
  -6   6   1  118.80    4.15   0
  -6   9   0  397.51    5.75   0
  -6  11  -1   29.71    5.09   0
  -6  14  -3   28.22    4.31   0
  -5   1   2  262.62    3.12   0
  -5   6   1 1237.16    6.20   0
  -5  11  -1  386.75    5.96   0
  -5  14  -3   63.80    4.52   0
  -4 -17   0  299.87    3.03   0
  -4 -14   1  183.64    2.06   0
  -3 -16   0  134.17    2.85   0
  -3  13  -3   64.41    3.99   0
  -2   2   1 1843.18    3.90   0
  -2   6   0  344.21    2.97   0
  -2  15  -6   15.30    3.10   0
  -1 -18  -2  498.20    5.24   0
  -1  -5   1 1018.10    1.79   0
  -1   4   0  486.21    2.24   0
  -1   7  -1  126.93    2.53   0
  -1  11  -3   48.91    2.48   0
   0 -16  -2   19.66    3.55   0
   1 -17  -4   14.78    4.21   0
   1 -13  -2  276.83    4.04   0
   1  -9  -1 1865.24    5.50   0
   2 -14  -4   50.31    4.35   0
   2  -7  -2  199.36    3.07   0
   3 -13  -6  233.12    5.20   0
   3  -9  -4  205.63    4.37   0
   3   5  -6  833.33    2.65   0
   4 -10  -8   37.98    5.06   0
   4  -8  -7  912.80    7.42   0
   4  -4  -6  349.50    5.07   0
   4   0  -7    6.55    3.67   0
   4   2 -10  180.48    3.21   0
   4   2  -9   37.09    2.79   0
  -9   2   1  -13.83    4.72   0
  -9   6   0    8.47    4.77   0
  -8   4   1  247.10    5.12   0
  -8  10  -1   45.74    5.43   0
  -7  -8   2  619.44    3.04   0
  -7  -1   2   62.58    3.47   0
  -7   8   0   90.35    4.89   0
  -7  12  -2  532.76    6.40   0
  -6   0   2  117.27    3.40   0
  -5   0   2   -0.82    2.68   0
  -4  -1   2  523.61    2.66   0
  -4   5   1  934.04    4.93   0
  -4   8   0  828.04    5.72   0
  -4  12  -2  851.18    6.07   0
  -3  14  -4  802.26    5.24   0
  -3  15  -5    8.05    3.16   0
  -2 -11   1  367.39    2.28   0
  -2  12  -3 1247.81    5.49   0
  -1 -13   0  619.31    3.95   0
  -1   9  -2  815.71    4.33   0
   0 -18  -3  569.59    5.36   0
   0  -9   0    0.67    1.82   0
   0   9  -3  253.68    2.41   0
   1 -16  -3  283.40    4.77   0
   2  -1  -2 1143.18    3.17   0
   3 -14  -6  182.85    5.40   0
   3 -12  -5  420.04    4.83   0
   3 -10  -4  194.41    4.37   0
   4 -11  -8    5.45    5.04   0
   4  -7  -6  219.82    4.95   0
   4  -6  -6  663.15    5.92   0
   4  -5  -6   59.03    3.80   0
   4  -3  -6  370.99    4.52   0
   4   2  -8  235.99    3.35   0
  -8   7   0   99.43    5.22   0
  -7  -2   2  497.83    4.22   0
  -7  10  -1  478.45    6.89   0
  -6   8   0   41.66    4.49   0
  -5  12  -2  657.88    6.23   0
  -4  -2   2 1497.01    3.78   0
  -4  10  -1  108.89    4.53   0
  -4  13  -3   17.03    4.33   0
  -3 -19  -1   44.74    3.26   0
  -3   7   0  169.03    3.32   0
  -2  13  -4    8.08    2.73   0
  -2  14  -5    7.24    2.71   0
   0 -14  -1 1241.71    5.50   0
   1 -18  -4   10.13    4.23   0
   1 -14  -2  658.21    5.07   0
   2 -17  -5  230.55    5.19   0
   2 -15  -4   52.59    4.27   0
   3 -15  -6   -2.31    4.47   0
   3 -13  -5   44.69    4.71   0
   3 -11  -4    2.28    3.91   0
   3   1  -4   36.00    1.81   0
   4  -9  -6  163.23    4.90   0
   4  -8  -6  345.92    5.49   0
   4  -1  -6  122.08    3.44   0
   4   1  -7   29.89    2.78   0
   4   3 -10  227.59    2.89   0
  -9   1   1  513.23    5.70   0
  -8   3   1   51.53    4.30   0
  -8   9  -1  205.44    6.16   0
  -7  -3   2   43.87    2.56   0
  -7   7   0  137.43    4.80   0
  -6  -1   2   70.72    2.66   0
  -6  13  -3  142.11    4.89   0
  -5  -1   2  260.56    2.70   0
  -5  10  -1   25.94    4.67   0
  -5  13  -3   24.00    4.27   0
  -4   4   1  221.16    3.36   0
  -4  15  -5   34.51    3.66   0
  -3   3   1   72.29    2.14   0
  -3   9  -1  343.28    4.41   0
  -2   8  -1   -0.40    2.77   0
  -2  10  -2  953.27    5.04   0
  -2  15  -7   76.83    2.83   0
   0 -19  -3   97.58    4.29   0
   0 -17  -2  198.21    4.24   0
   0 -10   0  805.33    3.55   0
   1 -17  -3   -1.12    4.02   0
   3 -14  -5  115.56    4.93   0
   3  -6  -3 1326.27    5.56   0
   3  -5  -3  244.72    3.42   0
   3  -4  -3   31.34    2.72   0
   4 -10  -6    9.20    4.77   0
;
_shelx_hkl_checksum     45235
_shelx_res_file
;
TITL c8ibsn in P2(1)/n
    c8ibsn.res
    created by SHELXL-2019/3 at 08:29:16 on 26-Feb-2025
CELL  0.71073   7.2217  15.6664   8.4925   90.000   90.110   90.000
ZERR    4.000   0.0004   0.0008   0.0005    0.000    0.004    0.000
LATT  1
SYMM 1/2-X, 1/2+Y, 1/2-Z
SFAC C H N SE
UNIT 32 32 16 8
L.S. 5
ACTA
CONF
BOND $H
SIZE 0.21 0.31 0.42
FMAP 2
PLAN -10 .5 -.5
TEMP -153
WGHT    0.026900    2.435000
FVAR       0.43470
C1    1    0.421495    0.378869    0.903323    11.00000    0.01780    0.01447 =
         0.01577   -0.00197   -0.00142    0.00042
AFIX  23
H1A   2    0.302532    0.380853    0.960943    11.00000   -1.20000
H1B   2    0.522437    0.369867    0.980596    11.00000   -1.20000
AFIX   0
C2    1    0.451496    0.461336    0.815911    11.00000    0.01753    0.01348 =
         0.01473   -0.00389   -0.00043   -0.00030
N3    3    0.629908    0.490382    0.796201    11.00000    0.01735    0.01664 =
         0.01953   -0.00403   -0.00142   -0.00128
N4    3    0.652817    0.556713    0.712968    11.00000    0.02115    0.02072 =
         0.02457   -0.00459    0.00181   -0.00324
SE5   4    0.421617    0.596670    0.637949    11.00000    0.02600    0.01483 =
         0.02079    0.00212    0.00078   -0.00047
C6    1    0.314620    0.506915    0.744270    11.00000    0.01687    0.01519 =
         0.01513   -0.00060    0.00041    0.00107
C7    1    0.111779    0.487181    0.744508    11.00000    0.01416    0.01800 =
         0.02172   -0.00105   -0.00190    0.00367
AFIX  23
H7A   2    0.042450    0.539719    0.717557    11.00000   -1.20000
H7B   2    0.074926    0.469928    0.852125    11.00000   -1.20000
AFIX   0
C8    1    0.056079    0.416052    0.628557    11.00000    0.01199    0.02183 =
         0.02167   -0.00115   -0.00154    0.00061
AFIX  23
H8A   2   -0.076361    0.423468    0.601538    11.00000   -1.20000
H8B   2    0.128039    0.423644    0.530446    11.00000   -1.20000
AFIX   0
C9    1    0.084783    0.324002    0.687229    11.00000    0.01322    0.01982 =
         0.01819   -0.00054    0.00052   -0.00166
AFIX  23
H9A   2    0.039233    0.321004    0.796966    11.00000   -1.20000
H9B   2    0.004683    0.286199    0.623171    11.00000   -1.20000
AFIX   0
C10   1    0.276965    0.287603    0.684721    11.00000    0.01568    0.01501 =
         0.01521    0.00156   -0.00024   -0.00113
N11   3    0.313206    0.223226    0.577945    11.00000    0.02171    0.01562 =
         0.01526   -0.00087   -0.00116   -0.00041
N12   3    0.472336    0.187831    0.584098    11.00000    0.02239    0.01933 =
         0.01652   -0.00205   -0.00111   -0.00035
SE13  4    0.615328    0.236169    0.744767    11.00000    0.01585    0.01742 =
         0.01997   -0.00193   -0.00227    0.00329
C14   1    0.418916    0.306889    0.785097    11.00000    0.01429    0.01252 =
         0.01547   -0.00018    0.00068    0.00071
REM <hkl>
REM c8ibsn.hkl
REM </hkl>
HKLF 4
REM  c8ibsn in P2(1)/n
REM wR2 = 0.0709, GooF = S = 1.171, Restrained GooF = 1.171 for all data
REM R1 = 0.0293 for 2066 Fo > 4sig(Fo) and 0.0357 for all 2296 data
REM 127 parameters refined using 0 restraints
END
WGHT      0.0269      2.4349
REM Highest difference peak  0.482,  deepest hole -0.441,  1-sigma level  0.114
Q1    1   0.3996  0.5984  0.7406  11.00000  0.05    0.48
Q2    1   0.4992  0.2596  0.5008  11.00000  0.05    0.46
Q3    1   0.1015  0.4401  0.5073  11.00000  0.05    0.46
Q4    1   0.3690  0.5427  0.7139  11.00000  0.05    0.42
Q5    1   0.3730  0.5936  0.5200  11.00000  0.05    0.42
Q6    1   0.3947  0.5021  0.8190  11.00000  0.05    0.41
Q7    1   0.3518  0.4599  1.0767  11.00000  0.05    0.38
Q8    1   0.3350  0.2795  0.7628  11.00000  0.05    0.37
Q9    1   0.6620  0.2367  0.8629  11.00000  0.05    0.36
Q10   1   0.3963  0.2990  1.0593  11.00000  0.05    0.34
;
_shelx_res_checksum     28798
data_global
_journal_date_recd_electronic     2025-04-08
_journal_date_accepted     2025-04-10
_journal_name_full     'IUCrData'
_journal_year     2025
_journal_volume     10
_journal_issue      5
_journal_page_first     0
_journal_page_last     0
_journal_paper_category     HO
_journal_paper_doi     10.1107/S2414314625003244
_journal_coeditor_code     VM4066
_publ_contact_author_name     'Heiner Detert'
_publ_contact_author_address
;
University of Mainz
Department of Chemistry
Duesbergweg 10-14
55099 Mainz
Germany
;
_publ_contact_author_email     detert@uni-mainz.de
_publ_contact_author_fax     '+496131-3925338'
_publ_contact_author_phone     '+496131-3924189'
_publ_section_title
;\
4,12-Diselena-5,6,13,14-tetraazatricyclo[9.3.0.0^3,7^]tetradeca-1(11),3(7),5,\
13-tetraene
;
_publ_section_title_footnote     .
loop_
    _publ_author_name
    _publ_author_address
    'Schollmeyer, Dieter'
;
University of Mainz
Department of Chemistry
Duesbergweg 10-14
55099 Mainz
Germany
;
    'Detert, Heiner'
;
University of Mainz
Department of Chemistry
Duesbergweg 10-14
55099 Mainz
Germany
;
_publ_section_synopsis
;
Two planar 1,2,3-selenadiazoles are annulated to a cycloocta-1,4-diene with a
boat--chair conformation, giving the molecule a butterfly shape.
;
