# Supplementary material for: 4,12-Diselena-5,6,13,14-tetra­aza­tri­cyclo­[9.3.0.03,7]tetra­deca-1(11),3(7),5,13-tetra­ene
Source: IUCrdata. 2025 May 2;10(Pt 5):x250324. doi: 10.1107/S2414314625003244 (PMC12142393; doi:10.1107/S2414314625003244)
Supplement: Supplementary file 2 [file x-10-x250324-Isup2.hkl]

data_I                                                                          
_shelx_title ' c8ibsn in P2(1)/n'                                               
_shelx_refln_list_code          4                                               
_shelx_F_calc_maximum      239.60                                               
_exptl_crystal_F_000       608.00                                               
_reflns_d_resolution_high  0.7572                                               
                                                                                
loop_                                                                           
 _space_group_symop_operation_xyz                                               
 'x, y, z'                                                                      
 '-x+1/2, y+1/2, -z+1/2'                                                        
 '-x, -y, -z'                                                                   
 'x-1/2, -y-1/2, z-1/2'                                                         
                                                                                
_cell_length_a     7.2217                                                       
_cell_length_b    15.6664                                                       
_cell_length_c     8.4925                                                       
_cell_angle_alpha  90.000                                                       
_cell_angle_beta   90.110                                                       
_cell_angle_gamma  90.000                                                       
                                                                                
_shelx_F_squared_multiplier     1.000                                           
                                                                                
loop_                                                                           
 _refln_index_h                                                                 
 _refln_index_k                                                                 
 _refln_index_l                                                                 
 _refln_F_squared_calc                                                          
 _refln_F_squared_meas                                                          
 _refln_F_squared_sigma                                                         
 _refln_observed_status                                                         
   2   0   0      13169.39      13645.12        14.76 o                         
   4   0   0      19122.41      20050.01        26.94 o                         
   6   0   0       7525.75       7878.87        24.18 o                         
   8   0   0          6.60        -11.80        16.83 o                         
   1   1   0      10253.95      10535.23        13.71 o                         
   2   1   0      17163.67      16908.20       829.31 o                         
   3   1   0        560.96        699.78         5.48 o                         
   4   1   0       5609.11       5990.44        11.61 o                         
   5   1   0        932.39       1005.48        69.72 o                         
   6   1   0       4666.20       4807.51       128.62 o                         
   7   1   0       1052.08        997.74        90.47 o                         
   8   1   0       1166.93       1121.44        31.59 o                         
   9   1   0        212.03        227.43        28.66 o                         
   1   2   0         58.19         86.10        17.62 o                         
   2   2   0        197.83        291.10        35.06 o                         
   3   2   0       1305.20       1224.98        10.66 o                         
   4   2   0       1446.78       1275.59         8.73 o                         
   5   2   0       1039.70        979.09        12.25 o                         
   6   2   0        108.45        112.74        14.55 o                         
   7   2   0          5.34         41.25        41.86 o                         
   8   2   0       1804.04       1771.97        13.53 o                         
   9   2   0        267.67        311.48        18.05 o                         
   1   3   0       1354.06       1443.06        12.99 o                         
   2   3   0         75.66         75.48         5.29 o                         
   3   3   0        624.92        659.05        28.18 o                         
   4   3   0       2061.44       2029.73        26.51 o                         
   5   3   0        154.47        179.16         7.60 o                         
   6   3   0       5992.35       5748.57        16.38 o                         
   7   3   0        547.92        560.34        35.27 o                         
   8   3   0         76.73         79.38        33.26 o                         
   9   3   0          5.99         12.92        10.77 o                         
   0   4   0       7667.97       8507.81        37.04 o                         
   1   4   0       2525.71       2601.67        23.81 o                         
   2   4   0       4150.14       4494.72        11.97 o                         
   3   4   0       5728.57       5725.13       252.00 o                         
   4   4   0       4056.94       4011.83        72.37 o                         
   5   4   0        394.20        360.43        27.17 o                         
   6   4   0       1037.21       1150.06        10.96 o                         
   7   4   0       2028.37       1904.11        43.84 o                         
   8   4   0       3347.14       3452.10        37.47 o                         
   9   4   0        662.50        645.87        11.10 o                         
   1   5   0      19307.53      18775.86       459.27 o                         
   2   5   0       7532.66       8087.28        16.03 o                         
   3   5   0          5.34         14.00        18.57 o                         
   4   5   0       1344.27       1334.10        37.63 o                         
   5   5   0       5982.71       5798.05       280.55 o                         
   6   5   0       3021.36       2856.20       119.12 o                         
   7   5   0        795.02        869.04        16.93 o                         
   8   5   0        522.47        536.97        48.82 o                         
   9   5   0        114.21        101.27        10.50 o                         
   0   6   0      20506.36      20448.49       261.73 o                         
   1   6   0       4411.13       4721.01        63.23 o                         
   2   6   0       1700.51       1772.35        34.62 o                         
   3   6   0       6937.75       6827.53        36.99 o                         
   4   6   0       5882.71       5734.45        33.34 o                         
   5   6   0        100.29         80.51        15.00 o                         
   6   6   0       3121.49       2984.32       116.37 o                         
   7   6   0       1343.29       1376.55        20.29 o                         
   8   6   0         38.01         50.78        31.70 o                         
   9   6   0         55.59         50.33        14.57 o                         
   1   7   0        616.43        634.15        22.17 o                         
   2   7   0      17797.32      17618.09       227.21 o                         
   3   7   0        882.19        864.63         9.57 o                         
   4   7   0       6535.66       6446.36        86.05 o                         
   5   7   0         17.73         90.80        42.52 o                         
   6   7   0        514.05        547.02        41.60 o                         
   7   7   0        563.23        678.87        33.60 o                         
   8   7   0        448.55        504.16        15.66 o                         
   0   8   0       4622.86       4392.67       162.82 o                         
   1   8   0         39.69         45.16         5.05 o                         
   2   8   0         97.08        149.38         9.86 o                         
   3   8   0       1590.35       1765.84         9.43 o                         
   4   8   0       4697.11       4313.66        47.31 o                         
   5   8   0       2184.47       2115.24        42.28 o                         
   6   8   0        243.33        274.99        17.12 o                         
   7   8   0        411.19        454.05        18.31 o                         
   8   8   0        771.60        708.21        20.16 o                         
   1   9   0        247.00        263.07        17.02 o                         
   2   9   0        274.67        296.56         7.84 o                         
   3   9   0       1358.50       1328.70        12.15 o                         
   4   9   0       1766.66       1747.81        30.88 o                         
   5   9   0         23.52         18.87        10.51 o                         
   6   9   0       2236.12       2084.53        13.43 o                         
   7   9   0       1702.61       1703.59        46.72 o                         
   8   9   0          3.83        -11.59        15.66 o                         
   0  10   0       3987.50       4258.62        14.55 o                         
   1  10   0       1219.74       1222.63        13.63 o                         
   2  10   0       1386.65       1438.13         9.18 o                         
   3  10   0       3170.77       3098.97        35.40 o                         
   4  10   0        199.14        212.73         9.93 o                         
   5  10   0          2.18         15.02        11.04 o                         
   6  10   0       1541.52       1554.00        18.74 o                         
   7  10   0       1321.46       1398.30        15.57 o                         
   8  10   0       1564.35       1444.08        47.84 o                         
   1  11   0       6937.85       6899.48       128.69 o                         
   2  11   0        368.56        403.83        10.01 o                         
   3  11   0       1776.14       1894.23        26.04 o                         
   4  11   0          3.57          4.70        14.34 o                         
   5  11   0       4429.56       4708.70       121.24 o                         
   6  11   0        135.82        171.90        11.83 o                         
   7  11   0        227.79        280.66        19.97 o                         
   8  11   0         31.66         49.73        11.34 o                         
   0  12   0       4590.07       4308.64       180.62 o                         
   1  12   0       4146.52       4281.88        19.41 o                         
   2  12   0        550.55        570.41        13.53 o                         
   3  12   0       7172.61       6891.78        71.52 o                         
   4  12   0       2394.35       2438.81        48.45 o                         
   5  12   0          2.51          9.55        14.21 o                         
   6  12   0        493.45        564.96        13.02 o                         
   7  12   0        993.29       1009.92        12.32 o                         
   1  13   0       3236.61       3276.46        23.41 o                         
   2  13   0      11522.41      11757.69       126.38 o                         
   3  13   0        677.63        747.55        12.95 o                         
   4  13   0       2001.44       2093.91        22.07 o                         
   5  13   0       2273.87       2355.26       104.81 o                         
   6  13   0        121.82        183.41        16.94 o                         
   7  13   0         17.95         -2.65        11.27 o                         
   0  14   0       2475.85       2521.83        17.44 o                         
   1  14   0         14.02         10.63        21.70 o                         
   2  14   0       1728.39       1705.22        35.33 o                         
   3  14   0          2.18         -9.51         9.51 o                         
   4  14   0        581.99        607.30        13.28 o                         
   5  14   0        878.09        946.61        16.59 o                         
   6  14   0        864.18        826.04        56.22 o                         
   1  15   0          1.94        -11.79        11.79 o                         
   2  15   0        379.82        386.48        14.80 o                         
   3  15   0       1962.39       1915.19        18.57 o                         
   4  15   0        701.12        750.28        12.06 o                         
   5  15   0         61.82         73.71         9.03 o                         
   6  15   0         96.24        131.09        11.80 o                         
   0  16   0        753.07        800.64        82.16 o                         
   1  16   0        684.05        692.14        36.09 o                         
   2  16   0        334.96        287.88        12.86 o                         
   3  16   0        728.44        712.47        11.58 o                         
   4  16   0         20.18         13.37        13.68 o                         
   5  16   0        675.18        679.68        29.96 o                         
   1  17   0       3072.00       3111.19        33.47 o                         
   2  17   0        175.04        149.56        11.77 o                         
   3  17   0        199.73        190.12        16.34 o                         
   4  17   0       1532.96       1564.00        43.53 o                         
   5  17   0       1873.16       1781.31        13.57 o                         
   0  18   0         16.15         38.65        17.54 o                         
   1  18   0       1756.98       1842.74        13.26 o                         
   2  18   0        237.96        279.06        26.79 o                         
   3  18   0       5681.63       5731.80        29.60 o                         
   4  18   0         21.96         14.18        17.28 o                         
   1  19   0       2866.61       2931.83        76.57 o                         
   2  19   0        241.51        194.81        17.56 o                         
   3  19   0        472.26        396.75        17.62 o                         
   0  20   0        600.13        663.02        32.47 o                         
   1  20   0        231.68        253.75        26.28 o                         
   2  20   0        154.67        238.26        16.24 o                         
  -7   0   1       3942.01       3894.90        17.15 o                         
  -5   0   1      13903.72      13672.53        23.76 o                         
  -3   0   1       1226.92       1487.79         6.24 o                         
  -1   0   1        401.89        486.01         7.54 o                         
   1   0   1       5610.12       6263.75        10.37 o                         
   3   0   1        309.44        356.63         7.36 o                         
   5   0   1       9083.45      10244.22        26.94 o                         
   7   0   1        692.53        698.01        15.24 o                         
   9   0   1       1928.96       1955.07        24.66 o                         
  -9   1   1       2640.67       2716.01        30.16 o                         
  -8   1   1         52.80         53.44         6.45 o                         
  -7   1   1       1999.87       1971.38        10.11 o                         
  -6   1   1       2578.64       2450.89        98.56 o                         
  -5   1   1       2015.51       1958.94        19.08 o                         
  -4   1   1       4111.05       4186.17        11.46 o                         
  -3   1   1      10690.67      10650.30        83.98 o                         
  -2   1   1         28.08         50.53         2.54 o                         
  -1   1   1       4103.00       4560.15        38.53 o                         
   0   1   1       2608.26       2554.23         6.88 o                         
   1   1   1       3009.63       3386.94        32.47 o                         
   2   1   1       2666.91       2767.77         7.14 o                         
   3   1   1        402.45        363.17        16.93 o                         
   4   1   1        758.65        705.84        17.46 o                         
   5   1   1        497.86        509.18        34.24 o                         
   6   1   1         53.13         62.10         9.41 o                         
   7   1   1        225.00        239.10        11.01 o                         
   8   1   1       1133.36       1116.21        14.37 o                         
   9   1   1        944.77       1040.54        51.52 o                         
  -9   2   1          1.86        -24.98        24.98 o                         
  -8   2   1        356.03        376.63        34.64 o                         
  -7   2   1       1407.41       1410.10        20.74 o                         
  -6   2   1         43.41         57.39        11.93 o                         
  -5   2   1         31.47         50.92         5.41 o                         
  -4   2   1        845.36        906.41        23.97 o                         
  -3   2   1       9111.64       9380.24       207.21 o                         
  -2   2   1      10659.90      10720.48       791.76 o                         
  -1   2   1       5510.19       5858.24       114.20 o                         
   0   2   1       3434.76       4003.81         8.03 o                         
   1   2   1       2776.40       2990.79       112.30 o                         
   2   2   1       4161.67       4451.98       226.71 o                         
   3   2   1      12289.83      12324.79       155.03 o                         
   4   2   1       9179.37       9414.96       409.97 o                         
   5   2   1       1350.40       1413.28        23.36 o                         
   6   2   1       1340.67       1311.61        63.08 o                         
   7   2   1       2922.93       2977.48       104.15 o                         
   8   2   1        140.62        182.12        24.10 o                         
   9   2   1          2.05          5.39        13.10 o                         
  -9   3   1         51.90         53.09        30.16 o                         
  -8   3   1        277.84        266.30        16.26 o                         
  -7   3   1        339.03        307.92        20.00 o                         
  -6   3   1        382.67        365.05        14.71 o                         
  -5   3   1       3862.03       3729.76        24.05 o                         
  -4   3   1        916.34        981.28         6.40 o                         
  -3   3   1        291.75        378.95         6.35 o                         
  -2   3   1       4996.55       5108.87        23.89 o                         
  -1   3   1      55138.55      52867.57        63.69 o                         
   0   3   1         49.88         77.53         3.23 o                         
   1   3   1      16288.02      16602.92       125.61 o                         
   2   3   1       4607.89       4742.90        12.67 o                         
   3   3   1      14040.15      13740.30      1239.83 o                         
   4   3   1        100.83        104.66         7.25 o                         
   5   3   1      15254.00      14024.99        19.96 o                         
   6   3   1       2100.19       2082.58       145.69 o                         
   7   3   1         99.10        136.84        11.20 o                         
   8   3   1        352.30        380.26        12.14 o                         
   9   3   1       2223.22       2183.71        43.63 o                         
  -9   4   1          0.07         -9.79         9.79 o                         
  -8   4   1       1241.70       1309.66        12.86 o                         
  -7   4   1       2027.21       2071.42        23.42 o                         
  -6   4   1        339.18        327.30        33.58 o                         
  -5   4   1        259.47        289.95        16.22 o                         
  -4   4   1       1149.84       1204.56        22.36 o                         
  -3   4   1      15440.97      15903.53       179.90 o                         
  -2   4   1        643.91        590.71         3.75 o                         
  -1   4   1       3181.85       3390.12        14.01 o                         
   0   4   1       1396.27       1572.27        19.55 o                         
   1   4   1      10948.38      11005.03        50.46 o                         
   2   4   1        492.36        595.81         8.21 o                         
   3   4   1      22699.56      21204.56       785.99 o                         
   4   4   1        984.53       1050.42         9.98 o                         
   5   4   1       1312.61       1277.72        19.77 o                         
   6   4   1        683.47        628.05        12.41 o                         
   7   4   1       4790.05       4687.45        56.25 o                         
   8   4   1        120.99        170.04        26.51 o                         
   9   4   1         16.39         -6.77        20.96 o                         
  -9   5   1        890.37        817.40        12.16 o                         
  -8   5   1         78.73         96.79        16.64 o                         
  -7   5   1        261.28        269.08        14.66 o                         
  -6   5   1       1381.74       1383.55        11.72 o                         
  -5   5   1       3052.89       2958.77        21.67 o                         
  -4   5   1       4736.03       4940.73        15.87 o                         
  -3   5   1       2413.38       2473.24        63.50 o                         
  -2   5   1        131.95        160.81         7.14 o                         
  -1   5   1       5296.09       5416.41        38.05 o                         
   0   5   1       9831.05      10321.76       128.44 o                         
   1   5   1       2203.95       2286.72        14.21 o                         
   2   5   1       6404.60       6527.75        35.24 o                         
   3   5   1        692.72        674.66        21.86 o                         
   4   5   1       1145.48       1192.30        34.61 o                         
   5   5   1       1729.34       1607.47        64.35 o                         
   6   5   1        161.46        157.53        17.12 o                         
   7   5   1        129.04        100.66        10.84 o                         
   8   5   1        574.39        539.94        22.57 o                         
   9   5   1       1171.86       1171.85        57.05 o                         
  -9   6   1        257.44        274.96         7.98 o                         
  -8   6   1       1271.50       1304.79        70.70 o                         
  -7   6   1       2663.61       2588.62        42.55 o                         
  -6   6   1        729.73        723.76        61.07 o                         
  -5   6   1       6873.56       6741.90        94.05 o                         
  -4   6   1       2378.13       2376.30        80.62 o                         
  -3   6   1          5.82         38.86        17.89 o                         
  -2   6   1       1941.59       1928.94        34.21 o                         
  -1   6   1       7316.23       7856.06        46.03 o                         
   0   6   1          7.14         16.99         4.20 o                         
   1   6   1          4.96         13.25         7.94 o                         
   2   6   1          5.83          3.38         8.68 o                         
   3   6   1       1047.39       1178.56        20.64 o                         
   4   6   1         45.94        100.54        12.59 o                         
   5   6   1        525.95        554.03        14.10 o                         
   6   6   1        318.93        346.04        12.47 o                         
   7   6   1        135.76        162.24        12.52 o                         
   8   6   1        108.45        150.46        12.86 o                         
   9   6   1        282.90        252.47        15.06 o                         
  -8   7   1        605.53        619.76        39.16 o                         
  -7   7   1       2701.73       2651.96        72.55 o                         
  -6   7   1        234.72        249.87        11.45 o                         
  -5   7   1       1550.67       1546.74        16.62 o                         
  -4   7   1       2786.25       2648.38       103.17 o                         
  -3   7   1      13762.11      14743.98        50.30 o                         
  -2   7   1       3084.12       3093.09        12.67 o                         
  -1   7   1       1312.71       1464.17        15.36 o                         
   0   7   1       1318.60       1484.60        21.87 o                         
   1   7   1        643.54        643.89        16.09 o                         
   2   7   1       9420.63       9447.70        47.50 o                         
   3   7   1         78.47         67.71        11.72 o                         
   4   7   1       1100.70       1058.28        10.95 o                         
   5   7   1         10.06         18.23        17.36 o                         
   6   7   1       3240.74       3084.20        17.19 o                         
   7   7   1        945.95        881.60        33.82 o                         
   8   7   1       1251.20       1257.28        32.23 o                         
  -8   8   1         21.78         38.09         8.85 o                         
  -7   8   1       1569.29       1548.48        10.98 o                         
  -6   8   1       1619.49       1635.68        11.39 o                         
  -5   8   1        321.07        353.19         8.56 o                         
  -4   8   1       1349.16       1402.91        14.80 o                         
  -3   8   1       2450.48       2328.35        14.84 o                         
  -2   8   1      11091.91      11399.63        71.27 o                         
  -1   8   1       1030.29       1036.33         7.46 o                         
   0   8   1      16847.28      16733.81       381.95 o                         
   1   8   1       1510.98       1490.33        21.78 o                         
   2   8   1          4.59         -0.18         8.14 o                         
   3   8   1       3500.24       3513.16        87.64 o                         
   4   8   1      11356.06      11752.43       263.82 o                         
   5   8   1         11.63          1.29        11.36 o                         
   6   8   1       3239.76       3271.33        19.79 o                         
   7   8   1        786.51        763.79        14.01 o                         
   8   8   1        329.07        295.29        31.88 o                         
  -8   9   1        480.03        455.24        10.23 o                         
  -7   9   1        223.63        258.14        12.21 o                         
  -6   9   1          1.50         -3.47        10.27 o                         
  -5   9   1       3114.89       2870.62        26.86 o                         
  -4   9   1       1345.92       1283.60        16.22 o                         
  -3   9   1          0.57         36.50         5.64 o                         
  -2   9   1       4923.92       5028.20        58.34 o                         
  -1   9   1       9696.38       9981.60        69.26 o                         
   0   9   1        364.00        369.91         7.00 o                         
   1   9   1       6252.81       6507.38        49.56 o                         
   2   9   1      14224.92      14488.23       190.67 o                         
   3   9   1       1856.27       1832.75        15.99 o                         
   4   9   1       1412.38       1453.86        16.67 o                         
   5   9   1       4488.53       4220.87        17.82 o                         
   6   9   1       1493.49       1493.79        14.09 o                         
   7   9   1         13.45        -12.34        14.29 o                         
   8   9   1       1047.51       1075.69        12.96 o                         
  -8  10   1        291.62        287.75         9.89 o                         
  -7  10   1         78.80         89.84        15.08 o                         
  -6  10   1        104.60        129.26        15.58 o                         
  -5  10   1        512.80        495.12        32.89 o                         
  -4  10   1       3194.54       3218.20        16.74 o                         
  -3  10   1       5845.62       5505.65        41.68 o                         
  -2  10   1         37.90         37.82         6.67 o                         
  -1  10   1       1557.50       1693.16         9.84 o                         
   0  10   1       1438.56       1420.47        20.19 o                         
   1  10   1      15550.62      15864.68        99.62 o                         
   2  10   1         65.24         94.69         7.17 o                         
   3  10   1       9553.06       9221.81       232.13 o                         
   4  10   1        600.61        609.87        16.19 o                         
   5  10   1        130.48        129.01        13.04 o                         
   6  10   1         81.79         51.56        12.82 o                         
   7  10   1       2623.59       2542.03        25.04 o                         
   8  10   1        202.91        224.47        13.69 o                         
  -7  11   1         17.91          1.15         7.78 o                         
  -6  11   1       4370.36       4341.65        36.31 o                         
  -5  11   1        520.60        489.05        16.51 o                         
  -4  11   1        426.84        441.08         8.13 o                         
  -3  11   1         25.76         59.40        12.83 o                         
  -2  11   1       1975.95       1960.30        17.21 o                         
  -1  11   1       1473.08       1448.39         9.87 o                         
   0  11   1       3030.55       3083.62        24.25 o                         
   1  11   1        500.80        487.20         9.24 o                         
   2  11   1          7.95         21.13         8.14 o                         
   3  11   1       1772.87       1893.59        25.08 o                         
   4  11   1        222.61        177.21         9.79 o                         
   5  11   1       2024.18       2020.12        17.78 o                         
   6  11   1        132.99        158.36        16.03 o                         
   7  11   1         98.26        102.97        12.25 o                         
   8  11   1        225.01        275.18        29.05 o                         
  -7  12   1        636.29        686.15         9.87 o                         
  -6  12   1          4.88          8.74        11.83 o                         
  -5  12   1       1208.04       1267.60        39.20 o                         
  -4  12   1       7495.47       7520.21        63.47 o                         
  -3  12   1         37.10         19.30        15.61 o                         
  -2  12   1       2043.73       2014.19        11.85 o                         
  -1  12   1       1147.49       1124.28        30.64 o                         
   0  12   1       1443.95       1491.68        16.17 o                         
   1  12   1         80.87         63.34         9.54 o                         
   2  12   1        433.80        439.66        12.25 o                         
   3  12   1         51.79         77.49        10.56 o                         
   4  12   1        183.75        190.99        10.82 o                         
   5  12   1          9.88         -2.16        12.40 o                         
   6  12   1         59.45         89.95        27.02 o                         
   7  12   1         30.93        142.78        27.76 o                         
  -7  13   1       2261.43       2268.83        10.34 o                         
  -6  13   1        696.75        626.16        13.22 o                         
  -5  13   1          3.38          2.56         7.41 o                         
  -4  13   1         78.66         90.50         7.84 o                         
  -3  13   1       2089.24       2192.90        16.79 o                         
  -2  13   1        465.29        528.59        49.00 o                         
  -1  13   1       2858.85       2895.12        21.74 o                         
   0  13   1         87.83         90.69        13.06 o                         
   1  13   1         57.00          6.67         8.92 o                         
   2  13   1       2561.59       2568.52        17.99 o                         
   3  13   1         59.12         53.79        14.81 o                         
   4  13   1          7.79          8.33        12.06 o                         
   5  13   1        526.15        537.64        19.82 o                         
   6  13   1       1293.16       1356.30        16.80 o                         
   7  13   1       1441.48       1484.57        64.14 o                         
  -6  14   1       1008.72        993.92        15.56 o                         
  -5  14   1       1486.96       1493.98        14.50 o                         
  -4  14   1        983.01        979.77        25.27 o                         
  -3  14   1        448.48        408.12        14.27 o                         
  -2  14   1       1968.91       1893.70        16.10 o                         
  -1  14   1        563.04        611.14        17.58 o                         
   0  14   1       7045.97       6752.14       107.54 o                         
   1  14   1        263.52        272.42        11.07 o                         
   2  14   1          1.73         -6.63         9.65 o                         
   3  14   1       1286.68       1193.18        17.58 o                         
   4  14   1       3624.09       3848.97        19.09 o                         
   5  14   1        133.06        127.49        13.02 o                         
   6  14   1       1840.35       2036.60        17.31 o                         
  -6  15   1        104.28        131.04        30.03 o                         
  -5  15   1        229.34        253.27        15.81 o                         
  -4  15   1       2579.76       2687.02        23.85 o                         
  -3  15   1        111.83        105.49        14.99 o                         
  -2  15   1       3049.20       3060.66        21.06 o                         
  -1  15   1        630.79        635.09        29.99 o                         
   0  15   1       1054.13       1053.12        30.56 o                         
   1  15   1       1077.80       1004.01        25.61 o                         
   2  15   1      10176.38      10539.77        19.39 o                         
   3  15   1         17.35         32.57        26.34 o                         
   4  15   1        933.69       1076.56        14.46 o                         
   5  15   1        466.96        462.39        17.75 o                         
   6  15   1       2869.59       3061.98        85.17 o                         
  -5  16   1        651.03        621.15        18.68 o                         
  -4  16   1       1805.15       1737.44        34.08 o                         
  -3  16   1       1380.31       1363.42        15.17 o                         
  -2  16   1        316.85        383.21        16.01 o                         
  -1  16   1          0.59        -13.20        13.20 o                         
   0  16   1       4681.55       4753.17        89.00 o                         
   1  16   1       2897.73       2994.09        15.69 o                         
   2  16   1          1.36         21.76         9.74 o                         
   3  16   1        686.81        684.75        22.44 o                         
   4  16   1       2779.05       2771.37        74.38 o                         
   5  16   1        112.59        165.05        12.80 o                         
  -5  17   1         81.47         66.62        15.41 o                         
  -4  17   1        137.75        136.54        13.78 o                         
  -3  17   1        685.05        637.37        20.24 o                         
  -2  17   1        790.16        764.50        17.83 o                         
  -1  17   1       1123.79       1172.42        14.71 o                         
   0  17   1        752.70        744.36        17.38 o                         
   1  17   1        397.66        395.78        38.10 o                         
   2  17   1         25.98         -0.08        14.40 o                         
   3  17   1        535.29        541.39        21.41 o                         
   4  17   1          3.25          6.55        12.77 o                         
   5  17   1       1237.85       1261.14        51.86 o                         
  -4  18   1        785.91        753.13        16.01 o                         
  -3  18   1         58.15         71.96        13.53 o                         
  -2  18   1       1314.78       1348.05        13.25 o                         
  -1  18   1          0.96        -10.40        10.40 o                         
   0  18   1         38.55         94.63        20.30 o                         
   1  18   1          1.70          0.37        11.90 o                         
   2  18   1         11.39         50.17        12.91 o                         
   3  18   1        318.79        318.63        15.99 o                         
   4  18   1         64.17         61.52         9.92 o                         
  -3  19   1        340.48        390.13        14.97 o                         
  -2  19   1        884.22        791.45        28.01 o                         
  -1  19   1        965.71       1055.39        15.58 o                         
   0  19   1        319.74        309.76        24.34 o                         
   1  19   1          7.64         26.05        15.71 o                         
   2  19   1        244.08        238.81        13.54 o                         
   3  19   1        249.44        240.10        14.07 o                         
  -2  20   1        251.76        306.43        18.00 o                         
  -1  20   1         91.39         86.93        18.95 o                         
   0  20   1       1740.58       1789.46        16.45 o                         
   1  20   1       1023.64       1133.88        29.93 o                         
   2  20   1         21.29        -18.20        25.19 o                         
  -8   0   2        205.78        219.67        17.62 o                         
  -6   0   2        562.09        620.59        17.99 o                         
  -4   0   2       5846.08       6765.17        22.01 o                         
  -2   0   2       6384.57       6207.21       300.14 o                         
   0   0   2      57408.40      50444.23       166.51 o                         
   2   0   2       1889.50       1917.18        10.37 o                         
   4   0   2      22116.30      20489.67        34.50 o                         
   6   0   2       2795.93       3038.60        20.85 o                         
   8   0   2       3038.85       2939.64        24.55 o                         
  -9   1   2        940.03        943.54        69.54 o                         
  -8   1   2         32.62         35.96        13.19 o                         
  -7   1   2        305.57        300.53        31.86 o                         
  -6   1   2        445.44        425.40        51.28 o                         
  -5   1   2       1632.92       1383.57        10.80 o                         
  -4   1   2       2871.38       2795.33        29.37 o                         
  -3   1   2       2545.10       2433.25       197.68 o                         
  -2   1   2       6306.43       5988.51        78.05 o                         
  -1   1   2       5018.57       5095.24        88.60 o                         
   0   1   2        202.76        218.25         3.92 o                         
   1   1   2        144.65        171.79        26.72 o                         
   2   1   2      23015.23      21777.95       538.78 o                         
   3   1   2       7502.60       7956.33       186.36 o                         
   4   1   2          4.98         27.19        14.61 o                         
   5   1   2        322.15        331.56        41.38 o                         
   6   1   2       7713.10       7701.82       217.69 o                         
   7   1   2        174.71        211.78        26.62 o                         
   8   1   2       1119.88       1056.76        14.72 o                         
   9   1   2         60.60         59.88        22.15 o                         
  -9   2   2         99.20         91.97        32.57 o                         
  -8   2   2       2619.60       2549.12        45.06 o                         
  -7   2   2       2594.72       2584.53        55.72 o                         
  -6   2   2        299.33        253.17        16.51 o                         
  -5   2   2       3681.35       3481.94        55.86 o                         
  -4   2   2       7986.50       7687.33        62.54 o                         
  -3   2   2        915.36        956.92        31.28 o                         
  -2   2   2         90.17        125.84         6.79 o                         
  -1   2   2      35021.90      32427.59       246.42 o                         
   0   2   2       1672.04       1628.30        14.38 o                         
   1   2   2      16654.28      16319.64       148.93 o                         
   2   2   2       1408.84       1456.81        11.54 o                         
   3   2   2          0.47          4.03         6.47 o                         
   4   2   2        854.65        847.70        29.40 o                         
   5   2   2       2338.69       2486.85        16.19 o                         
   6   2   2       2976.50       2993.35       138.36 o                         
   7   2   2       1620.14       1633.14       107.93 o                         
   8   2   2        507.68        565.90        45.64 o                         
   9   2   2        294.81        344.64        15.80 o                         
  -9   3   2         76.82        126.64        33.21 o                         
  -8   3   2        629.76        678.28        14.49 o                         
  -7   3   2        229.98        234.77        11.18 o                         
  -6   3   2       9883.23       9479.88        28.92 o                         
  -5   3   2        588.40        608.61         4.45 o                         
  -4   3   2        896.66        869.87         4.82 o                         
  -3   3   2       1671.07       1826.15        65.50 o                         
  -2   3   2      17691.97      16434.84       225.67 o                         
  -1   3   2        471.08        479.77         6.39 o                         
   0   3   2      25727.88      25018.00        70.67 o                         
   1   3   2       1067.54       1129.99         7.45 o                         
   2   3   2       2590.36       2794.59       113.88 o                         
   3   3   2        233.55        254.86         7.75 o                         
   4   3   2       1115.56       1209.27        33.15 o                         
   5   3   2          0.37         -2.59         9.59 o                         
   6   3   2         92.49        103.26        13.26 o                         
   7   3   2          4.34         15.99        10.85 o                         
   8   3   2        190.77        129.64        14.34 o                         
   9   3   2         23.71         20.38        32.52 o                         
  -9   4   2          0.45         24.30        24.55 o                         
  -8   4   2       2811.17       2786.87        17.90 o                         
  -7   4   2         46.37         43.86         4.39 o                         
  -6   4   2        194.70        165.49         6.64 o                         
  -5   4   2       1426.40       1380.34        15.53 o                         
  -4   4   2      17762.94      17893.01        39.74 o                         
  -3   4   2       1542.71       1488.85        11.92 o                         
  -2   4   2       1148.94       1146.05        11.45 o                         
  -1   4   2        112.10         92.09         9.29 o                         
   0   4   2      22035.69      22138.28       247.41 o                         
   1   4   2       9468.62       9936.88       178.69 o                         
   2   4   2       1560.11       1591.32         9.67 o                         
   3   4   2       1498.16       1486.49        95.47 o                         
   4   4   2        841.56        819.45        42.15 o                         
   5   4   2        616.78        665.25        10.88 o                         
   6   4   2        213.51        264.42        47.47 o                         
   7   4   2       2258.32       2361.86        20.67 o                         
   8   4   2        741.42        855.33        14.53 o                         
   9   4   2        284.32        316.27        15.13 o                         
  -9   5   2         34.18         24.60        24.24 o                         
  -8   5   2        346.43        355.40        38.61 o                         
  -7   5   2         74.59         44.91         7.10 o                         
  -6   5   2       2549.14       2472.98        44.48 o                         
  -5   5   2          0.45         19.89        20.99 o                         
  -4   5   2        121.41        100.95         6.44 o                         
  -3   5   2       5828.45       5711.21        53.29 o                         
  -2   5   2       3345.70       3346.08        39.97 o                         
  -1   5   2       3618.95       3640.78        67.79 o                         
   0   5   2         28.23         71.40         5.78 o                         
   1   5   2        260.75        308.22        12.07 o                         
   2   5   2       8156.93       7972.84        79.09 o                         
   3   5   2       8286.53       8383.50       382.93 o                         
   4   5   2         88.02         63.83        20.35 o                         
   5   5   2       8620.51       7883.54       313.89 o                         
   6   5   2       2924.79       2807.81        91.26 o                         
   7   5   2          5.96         -7.45        11.27 o                         
   8   5   2        453.07        476.72        13.71 o                         
   9   5   2       1385.63       1372.07        16.31 o                         
  -8   6   2          7.30         14.86         5.21 o                         
  -7   6   2          2.62          3.24         8.29 o                         
  -6   6   2         55.19         53.26         8.78 o                         
  -5   6   2        544.79        528.80        11.14 o                         
  -4   6   2          1.31         -5.13         9.79 o                         
  -3   6   2       2485.72       2536.25        19.00 o                         
  -2   6   2       4765.31       4811.18        48.12 o                         
  -1   6   2       2542.51       2836.85        66.26 o                         
   0   6   2       2785.57       2662.05        32.81 o                         
   1   6   2       7065.84       7281.98        56.89 o                         
   2   6   2       1053.74       1099.63        11.74 o                         
   3   6   2       3664.97       3834.87        35.84 o                         
   4   6   2       8975.37       8814.19        41.22 o                         
   5   6   2        746.05        756.41        16.03 o                         
   6   6   2        689.15        667.24        37.44 o                         
   7   6   2       2130.84       2114.43        17.91 o                         
   8   6   2       3158.04       3241.56       113.67 o                         
  -8   7   2         12.72         32.19        10.72 o                         
  -7   7   2        542.62        527.45        10.25 o                         
  -6   7   2         95.65         84.14         7.65 o                         
  -5   7   2       2964.87       2922.47        30.46 o                         
  -4   7   2       1400.16       1315.20        41.67 o                         
  -3   7   2       2997.43       3101.54        57.18 o                         
  -2   7   2       1108.06       1074.96        15.51 o                         
  -1   7   2         14.18         37.77         7.00 o                         
   0   7   2       5257.71       5304.41        32.88 o                         
   1   7   2        750.57        683.06        17.57 o                         
   2   7   2      16371.76      16421.12        67.86 o                         
   3   7   2        120.31        153.03        10.19 o                         
   4   7   2         32.47         26.16        12.23 o                         
   5   7   2          6.21         -4.96        10.59 o                         
   6   7   2       6170.06       5860.09        22.02 o                         
   7   7   2         26.23         -0.41        11.43 o                         
   8   7   2       1023.18       1089.68        43.58 o                         
  -8   8   2        813.22        840.09         7.49 o                         
  -7   8   2       3297.75       3308.10        25.74 o                         
  -6   8   2         36.53         34.41         6.46 o                         
  -5   8   2       4189.04       4127.53        39.14 o                         
  -4   8   2       2168.93       2245.93        54.24 o                         
  -3   8   2        389.34        397.87        10.82 o                         
  -2   8   2        362.75        369.73        11.33 o                         
  -1   8   2      13673.09      14209.97       187.57 o                         
   0   8   2       4087.86       4012.20        27.92 o                         
   1   8   2       1711.11       1600.40        14.18 o                         
   2   8   2        176.86        207.65        11.79 o                         
   3   8   2         94.23         42.94        10.30 o                         
   4   8   2       3198.56       3236.13        35.99 o                         
   5   8   2        278.08        300.65        12.37 o                         
   6   8   2         15.04         17.31        10.47 o                         
   7   8   2        121.05        127.00        12.97 o                         
   8   8   2       1158.76       1141.64        41.33 o                         
  -8   9   2        517.88        538.09        10.65 o                         
  -7   9   2        684.34        669.68         8.66 o                         
  -6   9   2       4557.27       4564.04        48.81 o                         
  -5   9   2       3440.23       3512.63        41.97 o                         
  -4   9   2        774.05        812.48        10.91 o                         
  -3   9   2       4063.53       4349.38        64.01 o                         
  -2   9   2       5399.07       5573.84        44.44 o                         
  -1   9   2         40.28         66.01         7.45 o                         
   0   9   2        850.62        821.16        10.78 o                         
   1   9   2       4084.15       4223.86        48.30 o                         
   2   9   2       2158.97       2285.28        40.83 o                         
   3   9   2        771.40        805.55        12.28 o                         
   4   9   2        541.77        520.94        14.33 o                         
   5   9   2        389.41        310.21        14.82 o                         
   6   9   2        211.56        225.90        14.32 o                         
   7   9   2         98.65        119.48        13.55 o                         
   8   9   2         54.87         42.98        14.06 o                         
  -8  10   2       1298.10       1291.96         8.81 o                         
  -7  10   2        363.73        355.51         5.24 o                         
  -6  10   2          7.18         13.10         3.95 o                         
  -5  10   2         68.89          0.57        24.82 o                         
  -4  10   2       5275.63       5493.27        94.54 o                         
  -3  10   2        449.26        433.04        12.79 o                         
  -2  10   2       3843.33       3601.13        74.64 o                         
  -1  10   2        409.95        417.63        16.14 o                         
   0  10   2        533.10        502.65        15.56 o                         
   1  10   2       2612.12       2594.02        21.75 o                         
   2  10   2       5246.22       5210.43        74.01 o                         
   3  10   2       2059.85       2060.51        35.54 o                         
   4  10   2        350.31        392.37        12.45 o                         
   5  10   2        497.96        536.51        12.85 o                         
   6  10   2        133.03         94.17        14.13 o                         
   7  10   2       1497.16       1483.81        20.72 o                         
   8  10   2         58.84         75.82        12.66 o                         
  -7  11   2          2.80         -3.97        12.32 o                         
  -6  11   2       1622.62       1599.10        21.46 o                         
  -5  11   2        186.58        145.30        11.51 o                         
  -4  11   2         91.20         87.64        10.95 o                         
  -3  11   2       1698.74       1712.84        20.69 o                         
  -2  11   2       2312.43       2194.06        22.73 o                         
  -1  11   2       8656.15       8903.52        58.01 o                         
   0  11   2       1433.82       1400.49        11.71 o                         
   1  11   2         93.06         89.47         7.90 o                         
   2  11   2         15.94         25.43         7.41 o                         
   3  11   2       7711.86       7328.73        47.14 o                         
   4  11   2        737.82        682.31        15.75 o                         
   5  11   2       4727.86       4807.72       120.92 o                         
   6  11   2         42.28         53.11        14.44 o                         
   7  11   2        100.91         87.01        11.96 o                         
  -7  12   2         16.47         32.61        15.45 o                         
  -6  12   2         18.18          6.21        14.74 o                         
  -5  12   2         49.49         13.42        15.22 o                         
  -4  12   2         55.47         69.75        20.96 o                         
  -3  12   2        488.20        451.93        13.22 o                         
  -2  12   2        935.76        827.36        14.82 o                         
  -1  12   2         74.98         88.03         8.03 o                         
   0  12   2       2076.38       2176.41        14.76 o                         
   1  12   2      11043.32      11195.33       240.37 o                         
   2  12   2        560.14        563.97        13.20 o                         
   3  12   2       2725.67       2656.52        23.76 o                         
   4  12   2       4402.94       4495.60        28.46 o                         
   5  12   2       3247.04       3393.93        86.33 o                         
   6  12   2         42.18         30.35        11.27 o                         
   7  12   2       2643.30       2745.77        75.17 o                         
  -7  13   2         24.92         24.37        12.10 o                         
  -6  13   2        117.15         88.73        13.52 o                         
  -5  13   2       2720.12       2749.11        46.94 o                         
  -4  13   2        429.53        480.74        15.90 o                         
  -3  13   2        997.05        981.50        14.35 o                         
  -2  13   2        970.86        922.83        14.42 o                         
  -1  13   2       1573.96       1498.15        15.48 o                         
   0  13   2       3089.16       3065.14        19.72 o                         
   1  13   2       2750.98       2666.60        54.75 o                         
   2  13   2       4907.19       4874.31        66.45 o                         
   3  13   2         22.98         23.70        31.80 o                         
   4  13   2         21.94         14.60         9.92 o                         
   5  13   2       1025.73       1045.92        64.40 o                         
   6  13   2       2328.19       2239.02        85.79 o                         
   7  13   2         72.61        102.90        12.52 o                         
  -6  14   2         63.00        150.22        17.46 o                         
  -5  14   2       1608.51       1652.94        50.78 o                         
  -4  14   2         79.90         93.24        14.18 o                         
  -3  14   2        742.54        764.19        15.97 o                         
  -2  14   2        806.48        922.69        16.64 o                         
  -1  14   2       3820.67       3541.50        73.14 o                         
   0  14   2        403.53        389.96         9.67 o                         
   1  14   2        182.88        191.34        12.67 o                         
   2  14   2         12.45         27.56         9.26 o                         
   3  14   2       1128.73       1227.77        35.56 o                         
   4  14   2       1753.14       1825.17        26.04 o                         
   5  14   2         24.12          1.46        11.59 o                         
   6  14   2        129.83        132.77        15.58 o                         
  -6  15   2         81.99        106.02        16.71 o                         
  -5  15   2       2519.26       2491.52       104.41 o                         
  -4  15   2         15.18          9.69        12.38 o                         
  -3  15   2       6743.42       6669.36        98.21 o                         
  -2  15   2        105.43        188.25        15.24 o                         
  -1  15   2        145.40        118.64        26.27 o                         
   0  15   2         31.61         11.34         8.35 o                         
   1  15   2       3440.90       3646.71        24.16 o                         
   2  15   2        163.51        173.47        10.25 o                         
   3  15   2        350.07        345.36        14.86 o                         
   4  15   2        103.85         90.54        13.68 o                         
   5  15   2         74.30         61.40        14.25 o                         
   6  15   2          0.31          9.67        14.01 o                         
  -5  16   2        785.03        771.03        28.34 o                         
  -4  16   2       1902.75       1892.28        19.77 o                         
  -3  16   2        864.88        861.23        18.39 o                         
  -2  16   2       2855.78       2893.17        32.73 o                         
  -1  16   2       2309.73       2278.96        20.55 o                         
   0  16   2         97.22         97.25        10.74 o                         
   1  16   2        305.92        319.79        12.16 o                         
   2  16   2       1097.37       1132.49        25.61 o                         
   3  16   2       1172.30       1033.59        76.02 o                         
   4  16   2        122.96        130.12        12.66 o                         
   5  16   2        189.06        146.76        12.30 o                         
  -5  17   2        339.07        356.14        16.54 o                         
  -4  17   2        212.55        230.11        17.82 o                         
  -3  17   2         61.24        135.11        16.03 o                         
  -2  17   2       1170.28       1074.06        20.59 o                         
  -1  17   2       2699.67       2763.48        22.12 o                         
   0  17   2       1071.16       1052.98        14.05 o                         
   1  17   2        402.34        451.73        11.39 o                         
   2  17   2        429.42        439.20        22.65 o                         
   3  17   2       1325.51       1372.80        42.02 o                         
   4  17   2          0.91         -2.48        13.51 o                         
   5  17   2       2669.17       2585.66        28.07 o                         
  -4  18   2         23.85         -9.79        16.79 o                         
  -3  18   2        947.98        920.32        49.14 o                         
  -2  18   2          0.02          6.46        15.62 o                         
  -1  18   2          5.73         11.51         9.32 o                         
   0  18   2         22.82         81.23        15.21 o                         
   1  18   2       2580.58       2665.15        15.21 o                         
   2  18   2         17.93         33.68        14.42 o                         
   3  18   2       2245.15       2197.61        91.23 o                         
   4  18   2          8.18         22.45        12.00 o                         
  -3  19   2        159.48        149.67        22.07 o                         
  -2  19   2        782.95        789.14        42.65 o                         
  -1  19   2       1697.42       1785.72        19.57 o                         
   0  19   2       1072.11       1133.95        13.69 o                         
   1  19   2        484.50        450.72        14.66 o                         
   2  19   2          7.45         40.32        14.38 o                         
   3  19   2       1529.87       1503.27        72.87 o                         
  -1  20   2       1602.54       1702.44        14.89 o                         
   0  20   2         85.29        109.28        18.44 o                         
   1  20   2          3.09         29.91        15.65 o                         
  -9   0   3         39.57        107.59        17.89 o                         
  -7   0   3       4042.88       3962.32        25.82 o                         
  -5   0   3       1648.89       1570.50        15.66 o                         
  -3   0   3      11475.79      10544.07        23.02 o                         
  -1   0   3      22575.86      20764.71       106.92 o                         
   1   0   3       4114.67       4415.21        14.13 o                         
   3   0   3      18006.41      18637.58        32.76 o                         
   5   0   3        145.19        168.92        14.24 o                         
   7   0   3        347.67        318.47        18.10 o                         
   9   0   3          0.20         46.36        21.91 o                         
  -9   1   3       1736.01       1805.64        34.27 o                         
  -8   1   3        904.95        867.18        14.39 o                         
  -7   1   3        111.38        148.17        35.56 o                         
  -6   1   3       2080.98       2054.52        63.45 o                         
  -5   1   3       9047.02       8743.05       219.30 o                         
  -4   1   3        173.44        176.66        14.53 o                         
  -3   1   3       8899.50       8389.81       124.31 o                         
  -2   1   3       5271.71       5252.50       183.76 o                         
  -1   1   3       4361.18       4324.58        33.39 o                         
   0   1   3       5400.14       5403.21        70.61 o                         
   1   1   3       9113.53       9499.68       209.03 o                         
   2   1   3        287.42        368.48         5.73 o                         
   3   1   3        157.34        247.50        56.62 o                         
   4   1   3       2021.94       2199.47        12.13 o                         
   5   1   3       5015.20       5072.72        55.30 o                         
   6   1   3        436.60        429.71        11.61 o                         
   7   1   3         16.74         -3.35        12.93 o                         
   8   1   3         44.38        100.11        62.18 o                         
   9   1   3        497.83        514.95        51.36 o                         
  -9   2   3        251.83        310.80        26.20 o                         
  -8   2   3         53.23         36.90        13.38 o                         
  -7   2   3        361.49        348.87        27.68 o                         
  -6   2   3       1008.39        994.29        86.60 o                         
  -5   2   3        572.79        546.36        11.40 o                         
  -4   2   3       4904.17       4948.47       268.94 o                         
  -3   2   3       1728.11       1739.65        44.90 o                         
  -2   2   3       2142.25       2167.87        39.68 o                         
  -1   2   3       3365.62       3339.80        19.88 o                         
   0   2   3       1062.94       1178.47         5.90 o                         
   1   2   3       6292.73       6650.92        21.88 o                         
   2   2   3       9070.02       9237.36       135.08 o                         
   3   2   3       2631.78       2679.35        22.62 o                         
   4   2   3       6819.35       6876.54       410.00 o                         
   5   2   3       2483.15       2486.89        89.65 o                         
   6   2   3         13.43         67.59        11.80 o                         
   7   2   3       2039.74       1987.18        65.06 o                         
   8   2   3       1150.29       1061.74        88.35 o                         
   9   2   3          4.88          2.75        17.99 o                         
  -9   3   3        234.90        268.79        21.41 o                         
  -8   3   3         12.13          1.80        12.13 o                         
  -7   3   3        787.20        824.44        13.01 o                         
  -6   3   3         35.01         50.44         8.48 o                         
  -5   3   3          2.57         28.47        36.86 o                         
  -4   3   3         30.14         40.07         4.18 o                         
  -3   3   3          8.47         14.40         5.54 o                         
  -2   3   3        531.75        582.02        13.38 o                         
  -1   3   3       3017.48       3081.29        16.98 o                         
   0   3   3       2381.16       2598.75        68.32 o                         
   1   3   3         54.71         74.58         8.12 o                         
   2   3   3       2358.48       2362.18        65.06 o                         
   3   3   3      12380.73      12081.72       539.23 o                         
   4   3   3         12.69         27.01        13.15 o                         
   5   3   3       7351.77       6944.88        19.54 o                         
   6   3   3       1282.51       1301.55        13.62 o                         
   7   3   3       1950.80       1941.69        87.58 o                         
   8   3   3         23.18         30.70        13.18 o                         
   9   3   3       3451.62       3479.93       191.38 o                         
  -8   4   3        454.31        445.28        23.05 o                         
  -7   4   3        217.30        198.93        43.31 o                         
  -6   4   3       1851.80       1808.30        71.63 o                         
  -5   4   3        577.62        598.01         8.42 o                         
  -4   4   3       4927.20       4740.47        30.01 o                         
  -3   4   3        137.01        158.49         5.12 o                         
  -2   4   3        329.41        288.34         6.09 o                         
  -1   4   3        506.73        545.51         4.80 o                         
   0   4   3         57.60         43.41         7.28 o                         
   1   4   3       7743.72       7450.89       155.40 o                         
   2   4   3       1750.16       1627.08        14.92 o                         
   3   4   3        796.64        847.93        25.51 o                         
   4   4   3          0.43         15.89        14.21 o                         
   5   4   3       6265.34       6011.22       269.12 o                         
   6   4   3         72.65        129.87        46.23 o                         
   7   4   3       2884.32       2911.90        18.54 o                         
   8   4   3          5.55         21.65        33.37 o                         
  -8   5   3       1388.58       1312.49        43.74 o                         
  -7   5   3        100.13        117.88        14.53 o                         
  -6   5   3       1299.39       1241.41        10.27 o                         
  -5   5   3       4278.93       4129.06        23.06 o                         
  -4   5   3          2.90         24.31         4.62 o                         
  -3   5   3       1294.04       1338.78        15.49 o                         
  -2   5   3      19594.48      19193.46       180.97 o                         
  -1   5   3       5648.26       5912.86       123.90 o                         
   0   5   3       8622.98       8742.38       166.42 o                         
   1   5   3       6450.21       6527.86        54.61 o                         
   2   5   3        815.25        773.78        11.83 o                         
   3   5   3          7.73         36.32        10.08 o                         
   4   5   3       4385.77       4409.84       109.73 o                         
   5   5   3       2588.76       2437.99        95.97 o                         
   6   5   3       1572.61       1557.83        71.65 o                         
   7   5   3         20.06         67.74        45.67 o                         
   8   5   3          4.48          5.55        13.39 o                         
  -8   6   3        653.22        697.59        69.33 o                         
  -7   6   3       3695.88       3762.03        20.06 o                         
  -6   6   3        122.01        126.49         8.07 o                         
  -5   6   3       3174.36       3137.61        71.34 o                         
  -4   6   3       2538.46       2611.26        62.18 o                         
  -3   6   3       6914.39       6754.74       111.49 o                         
  -2   6   3        945.82        994.32        11.10 o                         
  -1   6   3      28521.65      27486.35       278.91 o                         
   0   6   3        618.22        456.47         7.47 o                         
   1   6   3        344.65        380.59        11.68 o                         
   2   6   3       1649.71       1694.36        65.74 o                         
   3   6   3      11364.03      11141.62       246.61 o                         
   4   6   3        887.67        815.54        12.36 o                         
   5   6   3       1157.34       1156.04        14.54 o                         
   6   6   3        181.33        205.45        58.21 o                         
   7   6   3        293.08        305.39        36.54 o                         
   8   6   3         28.96         -9.24        44.40 o                         
  -8   7   3         26.46         -2.94        29.87 o                         
  -7   7   3        514.41        463.30         4.29 o                         
  -6   7   3        141.89        169.06        10.40 o                         
  -5   7   3       4656.44       4562.30        73.32 o                         
  -4   7   3        274.41        288.78         7.86 o                         
  -3   7   3       7453.79       7467.59       102.90 o                         
  -2   7   3       1726.80       1905.83        10.97 o                         
  -1   7   3       2368.94       2325.40        52.28 o                         
   0   7   3       2642.29       2809.04        43.52 o                         
   1   7   3      16906.27      16198.87        79.11 o                         
   2   7   3       3501.48       3569.81        16.48 o                         
   3   7   3        844.32        935.37        29.32 o                         
   4   7   3          7.16         16.75        22.83 o                         
   5   7   3       1893.45       1900.40        13.06 o                         
   6   7   3       1792.36       1691.67        89.36 o                         
   7   7   3        173.75        161.02        10.96 o                         
   8   7   3        374.36        318.24        15.24 o                         
  -8   8   3        394.94        423.98         8.70 o                         
  -7   8   3       2668.43       2600.69        20.34 o                         
  -6   8   3         11.11         -5.27         8.57 o                         
  -5   8   3        649.31        629.58        31.61 o                         
  -4   8   3        283.15        296.25        16.30 o                         
  -3   8   3       4054.39       3930.03        40.22 o                         
  -2   8   3       2671.26       2636.29        40.57 o                         
  -1   8   3       3376.40       3313.04        34.03 o                         
   0   8   3         71.90         65.72        10.66 o                         
   1   8   3        422.37        462.40        16.77 o                         
   2   8   3       1910.80       1753.99        15.46 o                         
   3   8   3       1998.08       2042.83        16.63 o                         
   4   8   3       6238.85       6290.36        63.13 o                         
   5   8   3          1.86         26.82        10.48 o                         
   6   8   3          8.88         51.07        14.57 o                         
   7   8   3        758.79        765.72        18.60 o                         
   8   8   3       1935.39       1892.72        45.09 o                         
  -8   9   3        136.21        111.01         8.44 o                         
  -7   9   3        613.27        638.18         9.37 o                         
  -6   9   3          1.36        -10.61        10.61 o                         
  -5   9   3          2.31         48.06        12.36 o                         
  -4   9   3       1080.49       1027.78        31.09 o                         
  -3   9   3        128.99        154.67        11.19 o                         
  -2   9   3        157.66        158.60        33.34 o                         
  -1   9   3        460.29        468.54        11.60 o                         
   0   9   3       1354.81       1340.30         9.57 o                         
   1   9   3         22.06         -0.55         9.81 o                         
   2   9   3       2636.13       2695.78        38.18 o                         
   3   9   3       2942.63       2917.06        24.96 o                         
   4   9   3        490.26        526.50        13.20 o                         
   5   9   3        430.91        452.89        15.34 o                         
   6   9   3       2214.45       2125.06        21.96 o                         
   7   9   3       1697.16       1794.94        17.63 o                         
   8   9   3        345.82        355.27        14.01 o                         
  -7  10   3        146.82        165.49        12.07 o                         
  -6  10   3        537.38        543.08        10.62 o                         
  -5  10   3        395.40        407.08        12.97 o                         
  -4  10   3       2436.89       2251.27        25.35 o                         
  -3  10   3        250.35        301.93        10.60 o                         
  -2  10   3          7.28         15.13        10.47 o                         
  -1  10   3        301.34        279.55        17.20 o                         
   0  10   3       3386.57       3269.24        34.64 o                         
   1  10   3       4135.37       4211.46        14.43 o                         
   2  10   3       2142.76       2189.72        14.40 o                         
   3  10   3        156.97        176.20        11.53 o                         
   4  10   3        769.73        766.61        14.23 o                         
   5  10   3       3363.87       3396.04       131.52 o                         
   6  10   3        538.71        607.30        44.73 o                         
   7  10   3       2644.71       2619.19        41.20 o                         
  -7  11   3        201.45        217.99        13.22 o                         
  -6  11   3       4873.09       4774.90        46.20 o                         
  -5  11   3          1.20        -11.27        11.69 o                         
  -4  11   3        133.97        110.67        14.27 o                         
  -3  11   3         83.86        108.15        14.84 o                         
  -2  11   3      12870.78      12882.96       306.33 o                         
  -1  11   3        863.33        751.64        17.36 o                         
   0  11   3       3354.84       3190.17        24.67 o                         
   1  11   3        245.99        254.19         9.04 o                         
   2  11   3       1197.10       1187.31        14.38 o                         
   3  11   3       2299.68       2308.91        25.61 o                         
   4  11   3       1929.50       1744.81        18.03 o                         
   5  11   3       1001.19        912.39        23.02 o                         
   6  11   3          0.58        -14.06        24.78 o                         
   7  11   3         85.55         38.23        14.66 o                         
  -7  12   3        788.73        825.88        27.71 o                         
  -6  12   3       1367.94       1353.87        41.15 o                         
  -5  12   3        224.82        230.85        15.83 o                         
  -4  12   3       8378.76       8622.85        77.69 o                         
  -3  12   3       1971.36       1991.97        36.33 o                         
  -2  12   3        180.71        192.82        16.35 o                         
  -1  12   3       2046.50       1895.32        22.46 o                         
   0  12   3       8865.36       8801.29       160.06 o                         
   1  12   3          9.51         -9.14         9.14 o                         
   2  12   3       7042.31       6686.66        42.09 o                         
   3  12   3        863.80        788.74        17.70 o                         
   4  12   3        393.37        366.47        20.67 o                         
   5  12   3        272.37        296.09        14.60 o                         
   6  12   3        772.82        816.93        16.52 o                         
   7  12   3         83.36         74.81        16.71 o                         
  -6  13   3        481.41        548.04        27.60 o                         
  -5  13   3       2251.40       2323.49        31.28 o                         
  -4  13   3         54.21         98.28        16.72 o                         
  -3  13   3       2411.87       2351.41        15.28 o                         
  -2  13   3       1880.52       1940.06        52.07 o                         
  -1  13   3        266.21        249.96        14.94 o                         
   0  13   3         10.19         -8.47        11.32 o                         
   1  13   3       5206.29       5059.75        62.55 o                         
   2  13   3       3187.87       3078.90        21.22 o                         
   3  13   3        311.99        330.81        13.58 o                         
   4  13   3         86.98         58.79        16.51 o                         
   5  13   3        137.43        146.37        12.67 o                         
   6  13   3        745.84        751.11        16.55 o                         
  -6  14   3         78.56         76.76        23.08 o                         
  -5  14   3        338.36        314.03        13.73 o                         
  -4  14   3          6.12         -9.19        15.60 o                         
  -3  14   3        481.81        436.38        14.51 o                         
  -2  14   3        559.34        622.21        15.81 o                         
  -1  14   3       1562.01       1578.95        30.78 o                         
   0  14   3        390.27        393.02        11.70 o                         
   1  14   3          1.21         -3.63        11.49 o                         
   2  14   3        494.73        457.34        30.51 o                         
   3  14   3        500.49        506.43        18.20 o                         
   4  14   3       1960.01       2028.96        17.49 o                         
   5  14   3        268.42        321.11        10.93 o                         
   6  14   3         92.79        134.23        12.59 o                         
  -6  15   3         74.09         45.19        23.76 o                         
  -5  15   3          0.65         35.73        16.28 o                         
  -4  15   3         28.94         76.35        16.64 o                         
  -3  15   3         99.99        131.83        19.56 o                         
  -2  15   3         26.25         62.15        12.11 o                         
  -1  15   3         68.29         65.09        12.45 o                         
   0  15   3       1349.64       1305.23        37.02 o                         
   1  15   3         29.17          1.88        13.60 o                         
   2  15   3       2564.78       2651.39        66.12 o                         
   3  15   3        540.11        564.74        15.24 o                         
   4  15   3        523.49        464.83        12.24 o                         
   5  15   3          1.92         26.16        18.84 o                         
  -5  16   3        101.66         59.26        16.91 o                         
  -4  16   3        865.22        836.44        19.45 o                         
  -3  16   3        159.44        144.87        16.07 o                         
  -2  16   3        180.12        154.78        13.10 o                         
  -1  16   3       1534.74       1487.77        15.39 o                         
   0  16   3       1710.73       1609.19        23.29 o                         
   1  16   3        562.60        503.36        28.87 o                         
   2  16   3         40.73         90.54        15.53 o                         
   3  16   3         87.84         49.13        14.66 o                         
   4  16   3       2475.76       2600.82        18.19 o                         
   5  16   3       1143.27       1229.38        17.17 o                         
  -4  17   3         29.94         -6.54        18.83 o                         
  -3  17   3        375.76        370.61        17.30 o                         
  -2  17   3       2521.06       2601.91        42.28 o                         
  -1  17   3          7.67          5.19        13.17 o                         
   0  17   3        622.89        606.69        11.74 o                         
   1  17   3        735.75        746.20        11.94 o                         
   2  17   3        997.53        934.46        30.88 o                         
   3  17   3       1498.26       1550.43        35.83 o                         
   4  17   3        286.30        284.25        14.86 o                         
  -3  18   3          3.91        -15.58        15.58 o                         
  -2  18   3        378.62        323.12        16.78 o                         
  -1  18   3         29.96         -3.22        16.75 o                         
   0  18   3       3059.37       3339.04        83.54 o                         
   1  18   3          1.02          9.44        11.32 o                         
   2  18   3       1736.81       1757.89        26.86 o                         
   3  18   3          1.50        -24.13        24.13 o                         
  -2  19   3       2073.68       2024.67        24.31 o                         
  -1  19   3         20.70         73.51        19.87 o                         
   0  19   3        525.44        548.25        16.41 o                         
   1  19   3       1738.23       1713.12        14.04 o                         
   2  19   3       1435.24       1328.64        40.72 o                         
  -8   0   4       2228.91       2219.99        22.23 o                         
  -6   0   4        956.65        964.36        17.89 o                         
  -4   0   4       3303.63       3075.65        17.52 o                         
  -2   0   4       4110.48       4072.23        78.43 o                         
   0   0   4        214.84        220.16        10.13 o                         
   2   0   4       1917.37       1932.00        14.39 o                         
   4   0   4       4648.57       4667.64        22.86 o                         
   6   0   4        880.77        954.36        18.52 o                         
   8   0   4       5301.53       5324.37        34.66 o                         
  -8   1   4         41.85         36.70        12.45 o                         
  -7   1   4        305.49        360.89        17.38 o                         
  -6   1   4       3242.19       3141.66       125.16 o                         
  -5   1   4       3367.91       3328.55       124.55 o                         
  -4   1   4        573.38        572.16        53.55 o                         
  -3   1   4        178.57        187.54         7.47 o                         
  -2   1   4        903.75        800.34         6.31 o                         
  -1   1   4       1097.22       1000.71        11.75 o                         
   0   1   4        424.06        425.39         6.70 o                         
   1   1   4       5692.16       5695.14       207.55 o                         
   2   1   4       4313.30       4277.26       227.24 o                         
   3   1   4       1080.00       1066.80        48.37 o                         
   4   1   4        196.78        195.86        10.19 o                         
   5   1   4       1859.19       1824.37        36.41 o                         
   6   1   4       2183.90       2197.84        48.50 o                         
   7   1   4       1326.04       1342.68        47.13 o                         
   8   1   4        311.73        365.03        20.67 o                         
  -8   2   4        734.09        752.72        47.71 o                         
  -7   2   4        826.48        840.65        12.36 o                         
  -6   2   4       1153.52       1044.46        53.93 o                         
  -5   2   4         39.23         77.73        31.36 o                         
  -4   2   4       5682.51       5568.99        63.48 o                         
  -3   2   4       4827.10       4569.99        78.35 o                         
  -2   2   4         13.54         31.62         3.67 o                         
  -1   2   4       6015.38       5734.94        53.40 o                         
   0   2   4       7516.84       7330.76        55.84 o                         
   1   2   4        554.60        486.39         7.89 o                         
   2   2   4       5387.52       5505.79       215.52 o                         
   3   2   4       5720.01       5419.11       329.13 o                         
   4   2   4       3347.86       3145.52        63.21 o                         
   5   2   4       1868.14       1933.13       108.70 o                         
   6   2   4       3120.30       2902.96        85.20 o                         
   7   2   4         73.08         43.36        34.98 o                         
   8   2   4        307.26        336.89        40.59 o                         
  -8   3   4        709.87        719.31        12.70 o                         
  -7   3   4        109.39        151.94        10.59 o                         
  -6   3   4       2351.70       2345.62        43.02 o                         
  -5   3   4       1210.87       1291.98        29.61 o                         
  -4   3   4       2434.49       2383.76        11.24 o                         
  -3   3   4       1019.21        963.10        10.47 o                         
  -2   3   4      24266.32      22290.46       110.46 o                         
  -1   3   4         84.63         72.10         4.54 o                         
   0   3   4       1863.06       1920.31        16.01 o                         
   1   3   4       2171.08       2145.80        19.32 o                         
   2   3   4      18440.81      18248.20       317.36 o                         
   3   3   4        145.05        180.64        18.39 o                         
   4   3   4       7114.63       6784.89        32.28 o                         
   5   3   4         11.52          4.41        11.67 o                         
   6   3   4        357.17        364.00        12.91 o                         
   7   3   4          1.77          6.73        26.46 o                         
   8   3   4       1070.09       1104.85        19.40 o                         
  -8   4   4        315.98        322.00        30.93 o                         
  -7   4   4          0.08        -10.66        10.66 o                         
  -6   4   4       3058.78       3024.25        91.58 o                         
  -5   4   4        855.05        832.72        74.70 o                         
  -4   4   4      12156.25      11432.03        13.84 o                         
  -3   4   4        128.59        113.55         7.86 o                         
  -2   4   4        233.58        237.76         6.72 o                         
  -1   4   4        907.15        926.99         9.21 o                         
   0   4   4      30619.83      29475.00       264.29 o                         
   1   4   4        646.31        671.82        28.92 o                         
   2   4   4       5338.83       5698.70        76.15 o                         
   3   4   4        229.85        257.03        10.77 o                         
   4   4   4       5283.94       5251.22       110.97 o                         
   5   4   4         24.64         30.57        46.04 o                         
   6   4   4       2507.69       2519.98       105.84 o                         
   7   4   4         18.78         49.00        27.15 o                         
   8   4   4        101.57        135.97        15.54 o                         
  -8   5   4         28.64         44.33        29.87 o                         
  -7   5   4       1335.93       1332.49        19.58 o                         
  -6   5   4       2137.51       2078.05        80.73 o                         
  -5   5   4        820.75        796.80        11.08 o                         
  -4   5   4         26.39         45.03         7.99 o                         
  -3   5   4         83.95         95.86         8.59 o                         
  -2   5   4       3253.70       3375.50        78.76 o                         
  -1   5   4       4314.36       4335.31        58.69 o                         
   0   5   4        586.98        671.22        13.46 o                         
   1   5   4       1361.11       1447.24        20.77 o                         
   2   5   4       4070.18       4192.77        58.85 o                         
   3   5   4       1720.54       1684.12        63.55 o                         
   4   5   4          5.54          4.68        11.51 o                         
   5   5   4         78.99         82.67        12.41 o                         
   6   5   4       2057.54       2040.30        93.56 o                         
   7   5   4       1677.76       1785.86        91.26 o                         
   8   5   4        722.54        761.93        16.58 o                         
  -8   6   4       1434.06       1444.93        41.22 o                         
  -7   6   4         93.04         93.99        14.42 o                         
  -6   6   4       1553.47       1573.55        15.47 o                         
  -5   6   4       1443.29       1403.54        36.97 o                         
  -4   6   4         36.27         50.25         8.25 o                         
  -3   6   4         84.44        106.06         9.38 o                         
  -2   6   4        540.61        545.84         8.40 o                         
  -1   6   4        705.40        771.19         9.27 o                         
   0   6   4        701.97        727.32        20.55 o                         
   1   6   4        204.44        210.63        16.03 o                         
   2   6   4        985.34        908.79        16.38 o                         
   3   6   4        212.48        203.02        10.40 o                         
   4   6   4       3212.50       3328.09        82.45 o                         
   5   6   4         98.14        165.86        14.13 o                         
   6   6   4        108.29        156.68        33.79 o                         
   7   6   4        505.51        566.73        41.17 o                         
   8   6   4       3361.94       3471.76       153.60 o                         
  -8   7   4         94.32         78.90        23.23 o                         
  -7   7   4         35.29         26.41        25.30 o                         
  -6   7   4        981.75        989.03        18.71 o                         
  -5   7   4       2108.04       2201.69        28.37 o                         
  -4   7   4       1106.36       1076.01        37.92 o                         
  -3   7   4        210.64        227.04        10.82 o                         
  -2   7   4        183.05        187.54        13.68 o                         
  -1   7   4       1430.82       1336.15        15.02 o                         
   0   7   4        127.79        155.38         9.19 o                         
   1   7   4       2715.73       2573.99        53.05 o                         
   2   7   4         21.35         35.18        12.71 o                         
   3   7   4        909.60        938.85        14.28 o                         
   4   7   4       1252.61       1309.08        49.03 o                         
   5   7   4        643.52        657.70        15.32 o                         
   6   7   4       3264.45       3209.96        48.72 o                         
   7   7   4          4.04         22.24        14.01 o                         
   8   7   4         53.80          5.75        14.52 o                         
  -8   8   4        718.57        641.65        25.98 o                         
  -7   8   4       1116.55       1099.16        12.57 o                         
  -6   8   4         20.24         73.17         9.73 o                         
  -5   8   4         90.34         66.98        14.05 o                         
  -4   8   4        430.53        447.83        12.45 o                         
  -3   8   4       9270.73       9792.64        93.49 o                         
  -2   8   4        607.67        579.30        17.86 o                         
  -1   8   4       4913.28       4717.04        46.62 o                         
   0   8   4       3096.31       3134.38        66.09 o                         
   1   8   4       3186.31       3250.30        76.12 o                         
   2   8   4        520.61        538.58        16.24 o                         
   3   8   4       5697.86       5817.93        66.84 o                         
   4   8   4       3007.09       2893.39        30.88 o                         
   5   8   4        872.55        851.15        15.90 o                         
   6   8   4         24.26          1.15        14.03 o                         
   7   8   4        801.97        779.06        36.62 o                         
   8   8   4        675.86        722.01        17.41 o                         
  -7   9   4        103.23        100.72         6.37 o                         
  -6   9   4       1000.20       1008.42        41.79 o                         
  -5   9   4       3990.36       4157.64        40.43 o                         
  -4   9   4       1558.58       1369.13        29.34 o                         
  -3   9   4       1018.16       1079.29        12.82 o                         
  -2   9   4      12912.74      12717.52        30.93 o                         
  -1   9   4       1932.97       1899.75        17.90 o                         
   0   9   4        453.58        428.68        12.64 o                         
   1   9   4      13352.87      12547.43        35.23 o                         
   2   9   4       6704.03       6777.50        56.28 o                         
   3   9   4          0.16         28.62        13.00 o                         
   4   9   4       3442.23       3412.42        48.85 o                         
   5   9   4       4286.02       4191.06        88.19 o                         
   6   9   4        245.69        220.72        12.47 o                         
   7   9   4        143.35        130.13        15.09 o                         
  -7  10   4        137.88        145.70        24.00 o                         
  -6  10   4       1306.25       1412.97        24.29 o                         
  -5  10   4        477.65        418.31        13.08 o                         
  -4  10   4       2791.05       2989.00        19.02 o                         
  -3  10   4        957.82       1008.52        20.05 o                         
  -2  10   4         88.48         92.51        12.37 o                         
  -1  10   4        437.46        425.15         9.31 o                         
   0  10   4       9640.74       9297.31        67.68 o                         
   1  10   4        699.11        712.80        14.58 o                         
   2  10   4       5101.30       4813.22        21.23 o                         
   3  10   4        246.81        247.97        12.23 o                         
   4  10   4       1324.37       1341.19        16.40 o                         
   5  10   4        396.97        352.41        16.26 o                         
   6  10   4       1707.75       1711.36        15.77 o                         
   7  10   4       1476.07       1493.57        30.88 o                         
  -7  11   4        744.09        743.69        13.14 o                         
  -6  11   4        609.14        689.79        16.58 o                         
  -5  11   4         53.99         26.72        12.47 o                         
  -4  11   4        102.72         90.83        10.84 o                         
  -3  11   4          9.76         11.69        15.23 o                         
  -2  11   4       2776.11       2699.70        18.07 o                         
  -1  11   4         29.58         30.52        10.86 o                         
   0  11   4        355.21        347.63         9.27 o                         
   1  11   4         31.11         20.05        10.56 o                         
   2  11   4        561.84        558.57        14.45 o                         
   3  11   4       2352.84       2355.74        25.51 o                         
   4  11   4        898.18        896.56        21.56 o                         
   5  11   4        232.86        207.80        12.84 o                         
   6  11   4        203.42        184.47        15.08 o                         
   7  11   4        512.46        423.89        16.86 o                         
  -6  12   4        290.06        267.43        16.73 o                         
  -5  12   4        958.46        921.32        12.92 o                         
  -4  12   4        188.96        251.01        14.61 o                         
  -3  12   4         37.69         54.46        13.36 o                         
  -2  12   4        174.18        133.52        13.31 o                         
  -1  12   4          1.72        -12.58        13.94 o                         
   0  12   4         31.12         30.00         9.22 o                         
   1  12   4        824.44        798.94        10.66 o                         
   2  12   4        607.21        678.85        14.09 o                         
   3  12   4        171.99        192.34        14.24 o                         
   4  12   4        550.99        583.68        15.49 o                         
   5  12   4       2463.47       2492.44        41.70 o                         
   6  12   4        112.02        142.46        15.32 o                         
  -6  13   4        201.28        186.86        13.52 o                         
  -5  13   4        817.16        776.19        13.50 o                         
  -4  13   4       1943.44       1888.63        19.25 o                         
  -3  13   4        549.04        489.99        21.43 o                         
  -2  13   4        405.14        410.92        26.15 o                         
  -1  13   4        378.28        380.76        15.48 o                         
   0  13   4        168.62        158.73         9.01 o                         
   1  13   4       1784.00       1789.69        53.83 o                         
   2  13   4         32.11         23.74        10.34 o                         
   3  13   4        215.60        238.09        15.12 o                         
   4  13   4       1168.23       1235.04        20.29 o                         
   5  13   4       1496.50       1584.18        48.42 o                         
   6  13   4       1306.57       1294.63        31.41 o                         
  -6  14   4        123.20        160.51        13.51 o                         
  -5  14   4        113.86        107.96        15.45 o                         
  -4  14   4          6.98         73.85        25.69 o                         
  -3  14   4       4802.16       4506.84        64.38 o                         
  -2  14   4        269.12        253.95        17.03 o                         
  -1  14   4       3714.15       3633.16        21.90 o                         
   0  14   4        351.02        260.22        12.33 o                         
   1  14   4        748.36        719.81        13.29 o                         
   2  14   4        107.43        104.86        14.53 o                         
   3  14   4       4068.77       4219.12        33.88 o                         
   4  14   4          4.02          1.12        15.71 o                         
   5  14   4        157.87        189.64        15.24 o                         
   6  14   4        178.26        182.32        23.02 o                         
  -5  15   4       2440.30       2472.58        58.13 o                         
  -4  15   4         76.57         96.52        13.98 o                         
  -3  15   4       1381.62       1345.90        25.53 o                         
  -2  15   4        254.98        288.26        13.08 o                         
  -1  15   4       3781.06       3734.30        86.05 o                         
   0  15   4         17.02          0.42         9.32 o                         
   1  15   4       6999.90       6699.65        26.28 o                         
   2  15   4        285.29        212.81        12.12 o                         
   3  15   4         21.95        -12.04        12.04 o                         
   4  15   4       1071.21       1048.70        44.08 o                         
   5  15   4       2442.87       2453.35        30.91 o                         
  -4  16   4       1073.97        973.72        33.21 o                         
  -3  16   4       1390.57       1439.24        18.20 o                         
  -2  16   4         11.63         32.25        12.62 o                         
  -1  16   4       1928.06       1762.71        17.77 o                         
   0  16   4       3161.82       2925.99        44.48 o                         
   1  16   4        617.45        624.73        10.83 o                         
   2  16   4        735.00        827.24        48.55 o                         
   3  16   4       1241.35       1325.61        48.71 o                         
   4  16   4        149.22        115.03        11.06 o                         
  -4  17   4        166.89        134.94        14.06 o                         
  -3  17   4        529.53        583.58        45.57 o                         
  -2  17   4       1256.07       1224.36        19.59 o                         
  -1  17   4         54.92         63.51        29.99 o                         
   0  17   4         89.24        114.50         8.10 o                         
   1  17   4        125.02        121.75        11.29 o                         
   2  17   4        690.23        583.69        16.59 o                         
   3  17   4         52.86         51.08        31.30 o                         
   4  17   4        469.83        438.28        24.08 o                         
  -3  18   4        227.67        205.02        14.23 o                         
  -2  18   4         31.53         23.73        16.68 o                         
  -1  18   4         14.18         30.02        18.24 o                         
   0  18   4         54.09         70.65         8.88 o                         
   1  18   4        181.83        201.63        24.60 o                         
   2  18   4          0.05         -8.37        15.20 o                         
   3  18   4         94.38         78.47        15.10 o                         
  -1  19   4         89.48         82.02        14.99 o                         
   0  19   4        154.84        201.92         9.26 o                         
   1  19   4         22.12         27.50        10.65 o                         
  -7   0   5       1156.46       1042.57        17.15 o                         
  -5   0   5        700.78        771.10        17.20 o                         
  -3   0   5      11638.83      11687.86       247.53 o                         
  -1   0   5       1462.83       1367.60         8.89 o                         
   1   0   5      13316.63      12797.47       219.94 o                         
   3   0   5      18921.16      17868.70        38.68 o                         
   5   0   5          0.96        -14.18        15.93 o                         
   7   0   5       3985.59       4028.79        30.32 o                         
  -8   1   5         60.01         69.45        11.79 o                         
  -7   1   5        184.19        144.35        14.79 o                         
  -6   1   5        310.30        318.48        10.06 o                         
  -5   1   5       3667.60       3698.18        63.05 o                         
  -4   1   5       2563.28       2517.16        33.10 o                         
  -3   1   5        962.19       1004.07        14.58 o                         
  -2   1   5        574.11        555.03         5.73 o                         
  -1   1   5      12836.04      12106.94       192.34 o                         
   0   1   5        541.93        478.64         7.16 o                         
   1   1   5      12180.96      11901.90        82.29 o                         
   2   1   5       4307.77       4260.02        81.73 o                         
   3   1   5       1215.23       1171.94        51.86 o                         
   4   1   5       1222.56       1233.70        13.13 o                         
   5   1   5       6541.41       6457.46       149.50 o                         
   6   1   5        173.88        171.17        13.40 o                         
   7   1   5          1.59         14.91        37.07 o                         
   8   1   5        279.78        268.22        50.09 o                         
  -8   2   5        419.52        464.85        43.34 o                         
  -7   2   5       1485.42       1469.03        80.12 o                         
  -6   2   5        783.99        724.89        16.27 o                         
  -5   2   5       3024.39       3030.77       107.90 o                         
  -4   2   5          4.61          8.01         7.73 o                         
  -3   2   5        540.13        512.23        11.54 o                         
  -2   2   5       3820.67       3845.94        23.56 o                         
  -1   2   5       2774.13       2850.48        16.64 o                         
   0   2   5       1649.30       1580.41        19.34 o                         
   1   2   5       1074.05       1110.09         8.65 o                         
   2   2   5         10.99         -9.82         9.82 o                         
   3   2   5       1222.76       1126.48        43.39 o                         
   4   2   5        835.12        898.79        31.78 o                         
   5   2   5        685.80        686.32        13.43 o                         
   6   2   5       1545.57       1458.36        39.80 o                         
   7   2   5       2030.77       2091.81       123.89 o                         
   8   2   5        224.72        220.61        21.19 o                         
  -8   3   5         21.62         24.19        11.48 o                         
  -7   3   5       3019.07       3034.01        47.10 o                         
  -6   3   5        514.08        492.35        11.07 o                         
  -5   3   5         24.42         23.14        10.69 o                         
  -4   3   5          1.96          7.01         4.30 o                         
  -3   3   5       8085.90       8745.05       112.69 o                         
  -2   3   5         62.38         60.35         7.06 o                         
  -1   3   5       1117.33       1131.66        17.77 o                         
   0   3   5        443.02        494.98        14.95 o                         
   1   3   5       1095.19       1112.62        12.83 o                         
   2   3   5        248.19        274.65        10.84 o                         
   3   3   5        113.15        101.38        10.46 o                         
   4   3   5        141.36        190.35        58.82 o                         
   5   3   5        253.30        277.52        43.98 o                         
   6   3   5        542.99        531.50        23.73 o                         
   7   3   5       1372.85       1390.53        84.83 o                         
   8   3   5         18.03        -14.65        14.65 o                         
  -8   4   5         34.16         36.90        44.03 o                         
  -7   4   5       1150.95       1203.48        16.85 o                         
  -6   4   5       1450.89       1435.47        30.72 o                         
  -5   4   5       2570.45       2632.88        24.77 o                         
  -4   4   5        115.44        139.16         5.52 o                         
  -3   4   5          0.01         11.03         7.03 o                         
  -2   4   5       2050.89       1931.22        27.61 o                         
  -1   4   5        271.74        241.08         7.13 o                         
   0   4   5       5323.27       5392.04        68.87 o                         
   1   4   5          5.79        -10.41        10.41 o                         
   2   4   5          4.23         43.75        11.44 o                         
   3   4   5         15.76         42.75        11.91 o                         
   4   4   5       2441.59       2349.32        23.28 o                         
   5   4   5       1015.90       1026.46        57.63 o                         
   6   4   5        447.98        494.33        14.21 o                         
   7   4   5        723.83        758.78        16.31 o                         
   8   4   5        131.03        101.11        63.50 o                         
  -8   5   5        211.70        183.97         9.45 o                         
  -7   5   5        137.54        121.05        17.07 o                         
  -6   5   5          3.19         23.51        38.50 o                         
  -5   5   5       2160.76       2176.63        52.66 o                         
  -4   5   5       1543.83       1455.03        12.91 o                         
  -3   5   5       1868.37       1915.95        16.54 o                         
  -2   5   5       4689.82       4635.19        45.30 o                         
  -1   5   5       1767.21       1719.45        13.86 o                         
   0   5   5        809.65        776.37        18.15 o                         
   1   5   5       2693.82       2760.54        43.10 o                         
   2   5   5       7043.20       6726.58        73.96 o                         
   3   5   5        366.30        370.97        10.45 o                         
   4   5   5       3695.22       3330.79        85.49 o                         
   5   5   5       1437.44       1500.02        15.85 o                         
   6   5   5        489.25        491.12        14.62 o                         
   7   5   5         60.93         40.53        43.74 o                         
   8   5   5       1347.27       1280.81        18.41 o                         
  -8   6   5         46.74         45.93        24.40 o                         
  -7   6   5        513.02        489.51        22.97 o                         
  -6   6   5        323.82        416.90        25.08 o                         
  -5   6   5          1.41          3.95         6.58 o                         
  -4   6   5         11.44         11.23         9.33 o                         
  -3   6   5       8645.35       8210.73        83.53 o                         
  -2   6   5        520.40        547.09         6.44 o                         
  -1   6   5       8239.55       8357.99        28.63 o                         
   0   6   5       7535.43       7183.21        55.18 o                         
   1   6   5       3998.93       3713.32        60.12 o                         
   2   6   5        205.72        189.80        12.48 o                         
   3   6   5      11594.35      11167.91        91.68 o                         
   4   6   5       3745.63       3415.87        37.24 o                         
   5   6   5         97.97         92.91        11.61 o                         
   6   6   5        632.03        674.15        14.72 o                         
   7   6   5       2222.65       2256.47        93.14 o                         
   8   6   5         90.69        118.03        22.25 o                         
  -7   7   5         58.92          0.79        25.40 o                         
  -6   7   5       2600.67       2586.72        14.95 o                         
  -5   7   5       1234.22       1369.90        32.33 o                         
  -4   7   5         10.51        -10.08        10.08 o                         
  -3   7   5         95.74        115.38        15.63 o                         
  -2   7   5       1203.14       1228.39        20.55 o                         
  -1   7   5       8757.52       8514.52        80.43 o                         
   0   7   5         17.37         -9.87         9.87 o                         
   1   7   5       9016.40       9270.62        45.46 o                         
   2   7   5        120.02        161.71        15.29 o                         
   3   7   5       2589.50       2654.51        18.32 o                         
   4   7   5        156.97        106.75        15.35 o                         
   5   7   5       7968.33       7398.20       282.80 o                         
   6   7   5        229.48        224.10        14.71 o                         
   7   7   5        351.17        335.95        15.79 o                         
  -7   8   5       1272.97       1107.03        27.47 o                         
  -6   8   5         94.99        123.17         7.28 o                         
  -5   8   5        376.04        448.26        29.53 o                         
  -4   8   5       1103.89       1129.56        32.22 o                         
  -3   8   5       2847.33       2800.49        20.02 o                         
  -2   8   5       3812.39       3889.55        31.39 o                         
  -1   8   5       1621.44       1517.65        14.02 o                         
   0   8   5        149.07        181.66        16.03 o                         
   1   8   5         85.85        119.89        12.62 o                         
   2   8   5         14.35         31.03        15.89 o                         
   3   8   5       1028.95       1014.48        15.93 o                         
   4   8   5         34.02         53.00        14.43 o                         
   5   8   5          2.05         -8.28        15.30 o                         
   6   8   5        976.53        941.24        16.65 o                         
   7   8   5        380.14        367.77        27.09 o                         
  -7   9   5       1414.77       1160.38       184.03 o                         
  -6   9   5        896.55        891.44        22.39 o                         
  -5   9   5         14.36         19.24        11.27 o                         
  -4   9   5       1548.69       1495.11        21.99 o                         
  -3   9   5       1481.84       1231.15        48.18 o                         
  -2   9   5        404.66        412.88        13.80 o                         
  -1   9   5        993.07        979.22        19.50 o                         
   0   9   5        401.40        430.29        16.60 o                         
   1   9   5         65.85         51.62         9.44 o                         
   2   9   5         36.48          4.33        13.86 o                         
   3   9   5        411.69        340.90        20.24 o                         
   4   9   5          1.16         -4.36        14.78 o                         
   5   9   5          1.68         85.49        15.90 o                         
   6   9   5        448.71        449.31        21.14 o                         
   7   9   5        617.07        571.25        40.57 o                         
  -7  10   5         53.76         61.26         9.35 o                         
  -6  10   5         34.27         66.27         9.35 o                         
  -5  10   5       3658.47       3357.80        17.91 o                         
  -4  10   5        774.01        745.88        27.02 o                         
  -3  10   5        595.41        618.06        14.26 o                         
  -2  10   5        108.04         93.39        12.25 o                         
  -1  10   5       1571.14       1611.64        16.61 o                         
   0  10   5       2974.23       2859.76        26.84 o                         
   1  10   5        543.34        515.94        24.10 o                         
   2  10   5        193.73        210.45        13.77 o                         
   3  10   5         23.05         55.85        14.87 o                         
   4  10   5       1622.18       1698.53        18.56 o                         
   5  10   5        348.66        319.72        17.19 o                         
   6  10   5        396.17        448.38        24.77 o                         
   7  10   5         95.78        111.55        22.52 o                         
  -6  11   5        405.18        410.23        17.78 o                         
  -5  11   5         92.25        141.94        20.40 o                         
  -4  11   5       3181.12       3437.07       182.65 o                         
  -3  11   5        739.99        770.85        37.39 o                         
  -2  11   5       5013.16       4931.45        54.98 o                         
  -1  11   5          4.03         23.49         5.54 o                         
   0  11   5        544.95        477.63        31.44 o                         
   1  11   5        243.27        275.01        11.50 o                         
   2  11   5       4804.09       4996.60        57.89 o                         
   3  11   5        203.85        227.62        14.84 o                         
   4  11   5       1502.50       1493.68        19.18 o                         
   5  11   5         79.68        160.74        16.99 o                         
   6  11   5       1644.23       1611.71        20.77 o                         
  -6  12   5       1064.30       1174.95        44.58 o                         
  -5  12   5        142.83        227.46        16.18 o                         
  -4  12   5       1525.61       1551.80        59.24 o                         
  -3  12   5       2313.50       2274.33        47.36 o                         
  -2  12   5        481.97        463.82        15.11 o                         
  -1  12   5        248.48        258.12         6.84 o                         
   0  12   5       8369.21       8290.93        49.10 o                         
   1  12   5       1044.39        973.67        16.30 o                         
   2  12   5        665.62        592.30        16.02 o                         
   3  12   5       1654.77       1639.46        18.28 o                         
   4  12   5       4493.74       4519.55       194.44 o                         
   5  12   5         17.05        -16.35        26.09 o                         
   6  12   5       1680.73       1677.90        57.91 o                         
  -6  13   5        432.10        456.10        13.72 o                         
  -5  13   5        869.63        796.68        15.77 o                         
  -4  13   5         39.99        -14.45        14.45 o                         
  -3  13   5        179.23        193.66        25.96 o                         
  -2  13   5       2334.58       2109.32        21.15 o                         
  -1  13   5       3302.50       3186.19        47.42 o                         
   0  13   5         92.26        123.65         8.73 o                         
   1  13   5       2717.81       2506.15        32.76 o                         
   2  13   5       1297.67       1286.89        17.97 o                         
   3  13   5        409.16        395.32        30.24 o                         
   4  13   5        405.86        480.47        27.41 o                         
   5  13   5       1732.91       1894.43        19.87 o                         
   6  13   5        289.35        268.33        37.84 o                         
  -5  14   5          3.90         44.67        12.07 o                         
  -4  14   5       1046.34       1041.11        19.54 o                         
  -3  14   5        642.06        586.70        15.91 o                         
  -2  14   5       1049.76        980.78        19.08 o                         
  -1  14   5        183.69        159.07        20.03 o                         
   0  14   5        100.05        121.37         8.58 o                         
   1  14   5       1671.78       1687.71        37.07 o                         
   2  14   5         16.87         72.79        25.91 o                         
   3  14   5       1930.64       2010.50        20.16 o                         
   4  14   5        108.55         97.26        16.19 o                         
   5  14   5          0.39          9.31        16.40 o                         
  -4  15   5        447.85        411.45        15.47 o                         
  -3  15   5        244.90        211.60        16.58 o                         
  -2  15   5        199.01        275.51        20.39 o                         
  -1  15   5         26.42         11.66        12.04 o                         
   0  15   5        470.64        505.79        16.82 o                         
   1  15   5         19.51         49.76        10.55 o                         
   2  15   5         12.54         36.43        14.86 o                         
   3  15   5         20.37         24.89        13.74 o                         
   4  15   5        134.60        168.38        14.73 o                         
   5  15   5          1.69          3.60        22.76 o                         
  -4  16   5        877.31        840.27        19.21 o                         
  -3  16   5       1191.97       1103.35        23.34 o                         
  -2  16   5         15.04         28.58        12.48 o                         
  -1  16   5          5.69         -0.57        11.25 o                         
   0  16   5        879.57        849.39        19.77 o                         
   1  16   5        793.45        786.81        22.15 o                         
   2  16   5         40.95         33.83        10.28 o                         
   3  16   5        628.14        683.91        12.70 o                         
   4  16   5       1083.59       1150.04        13.88 o                         
  -3  17   5         41.72          0.27        15.99 o                         
  -2  17   5       1217.80       1279.86        25.80 o                         
  -1  17   5        584.81        622.25        17.68 o                         
   0  17   5        281.46        283.21        38.75 o                         
   1  17   5        233.17        256.09        16.96 o                         
   2  17   5       3734.96       3833.02        19.09 o                         
   3  17   5        118.60        101.94        15.87 o                         
  -1  18   5          6.88         15.75         9.10 o                         
   0  18   5       3577.31       3438.19        19.38 o                         
   1  18   5         73.62         67.66        10.28 o                         
  -8   0   6       2403.70       2316.25        22.17 o                         
  -6   0   6        275.08        254.49        15.56 o                         
  -4   0   6      10020.59       9773.41       225.02 o                         
  -2   0   6       5628.73       5706.71        80.97 o                         
   0   0   6       3464.88       3413.76        35.83 o                         
   2   0   6       3065.32       2811.74        19.84 o                         
   4   0   6          1.46          5.66        16.83 o                         
   6   0   6         15.74         -6.35        18.05 o                         
   8   0   6        239.15        227.13        21.75 o                         
  -7   1   6         28.74         38.93        12.30 o                         
  -6   1   6       4456.22       4454.22       113.30 o                         
  -5   1   6         55.64         63.53        10.55 o                         
  -4   1   6        667.85        668.70         7.48 o                         
  -3   1   6       2493.00       2599.83        15.52 o                         
  -2   1   6       2046.35       1960.24        35.72 o                         
  -1   1   6       3005.37       2825.86        44.88 o                         
   0   1   6       2058.09       2016.45        25.77 o                         
   1   1   6        130.78        163.29        15.67 o                         
   2   1   6        652.77        614.36        12.09 o                         
   3   1   6       1425.75       1453.07        32.36 o                         
   4   1   6        164.07        181.20        35.54 o                         
   5   1   6       2131.06       2078.69        16.54 o                         
   6   1   6        627.68        540.13        14.87 o                         
   7   1   6         73.65         96.78        37.41 o                         
  -7   2   6        160.17        141.98        12.69 o                         
  -6   2   6          2.60          0.20        11.17 o                         
  -5   2   6        876.52        823.81        25.64 o                         
  -4   2   6       1846.71       1805.69         7.06 o                         
  -3   2   6        551.05        531.51        13.08 o                         
  -2   2   6        567.62        572.02        11.60 o                         
  -1   2   6        769.59        768.78        13.94 o                         
   0   2   6       6238.31       6129.54        31.03 o                         
   1   2   6       3730.25       3534.47        32.74 o                         
   2   2   6        707.52        830.78        12.11 o                         
   3   2   6       2433.44       2272.28        24.67 o                         
   4   2   6       2953.66       2862.22        38.76 o                         
   5   2   6        399.02        492.03        17.97 o                         
   6   2   6       1005.44       1097.73        30.03 o                         
   7   2   6       1865.97       1940.30        24.08 o                         
  -7   3   6          2.89        -14.16        14.16 o                         
  -6   3   6         11.81        -10.85        10.85 o                         
  -5   3   6         55.22         68.44        35.17 o                         
  -4   3   6       1920.84       1918.74        35.22 o                         
  -3   3   6          8.14         18.06         5.53 o                         
  -2   3   6       2437.65       2482.95        16.16 o                         
  -1   3   6        533.58        562.29        24.11 o                         
   0   3   6        772.89        750.91        12.09 o                         
   1   3   6         70.69         80.04        11.22 o                         
   2   3   6      12878.07      12123.56       193.36 o                         
   3   3   6        648.57        685.47        14.24 o                         
   4   3   6        850.92        927.72        28.10 o                         
   5   3   6         47.83         20.43        20.24 o                         
   6   3   6       5026.86       5087.77        26.86 o                         
   7   3   6         29.60          4.64        17.65 o                         
  -7   4   6       1163.82       1190.39        43.90 o                         
  -6   4   6        124.00        113.65        26.46 o                         
  -5   4   6       2185.14       2138.60        25.14 o                         
  -4   4   6       1685.20       1697.11       137.67 o                         
  -3   4   6        106.49        126.51        16.14 o                         
  -2   4   6       1311.34       1309.89        10.38 o                         
  -1   4   6       1216.17       1135.99         9.58 o                         
   0   4   6       9093.62       9205.76        56.29 o                         
   1   4   6       2206.92       2113.58        43.08 o                         
   2   4   6        196.02        197.72        12.38 o                         
   3   4   6         82.42         83.32        12.15 o                         
   4   4   6       6345.43       6343.58       242.79 o                         
   5   4   6        229.86        228.80        16.19 o                         
   6   4   6        692.50        738.66        15.26 o                         
   7   4   6        249.45        320.82        28.18 o                         
  -7   5   6        745.43        767.71        25.88 o                         
  -6   5   6       1257.45       1208.42        24.24 o                         
  -5   5   6        373.11        389.55        19.26 o                         
  -4   5   6        280.51        280.23        36.12 o                         
  -3   5   6       4252.46       4370.14        27.88 o                         
  -2   5   6       3358.87       3212.50        50.41 o                         
  -1   5   6       1024.21       1050.86         8.74 o                         
   0   5   6         10.67         26.46        19.38 o                         
   1   5   6       2302.35       2291.04        18.92 o                         
   2   5   6       3906.70       3878.11        47.00 o                         
   3   5   6       1432.60       1439.64        15.83 o                         
   4   5   6        788.51        706.12        22.62 o                         
   5   5   6        266.72        219.05        14.15 o                         
   6   5   6        721.05        687.25        17.25 o                         
   7   5   6         27.46         33.54        15.66 o                         
  -7   6   6       1045.45       1029.66        25.14 o                         
  -6   6   6         87.48        -13.34        22.33 o                         
  -5   6   6       2632.97       2869.74       167.84 o                         
  -4   6   6       3480.62       3544.42        46.26 o                         
  -3   6   6          5.98         -8.29         8.29 o                         
  -2   6   6       3268.89       3364.00        21.63 o                         
  -1   6   6       1692.23       1672.51        57.38 o                         
   0   6   6        430.58        416.35        10.97 o                         
   1   6   6       1914.20       1935.74        14.89 o                         
   2   6   6       1546.53       1507.67        16.13 o                         
   3   6   6        179.58        169.08        14.39 o                         
   4   6   6        240.51        205.06        15.10 o                         
   5   6   6          1.79          0.08        12.04 o                         
   6   6   6        159.28        154.89        15.67 o                         
   7   6   6        143.09        189.10        23.68 o                         
  -7   7   6         38.52          8.20        25.24 o                         
  -6   7   6       3487.64       3525.41        32.70 o                         
  -5   7   6         36.28         37.22        13.72 o                         
  -4   7   6       1206.27       1176.38        14.60 o                         
  -3   7   6        145.96        140.25         9.25 o                         
  -2   7   6       2351.18       2369.46        17.74 o                         
  -1   7   6       3768.57       3583.73        78.43 o                         
   0   7   6       4874.57       4793.01        46.40 o                         
   1   7   6        512.79        462.98        14.52 o                         
   2   7   6         22.58         54.23        16.38 o                         
   3   7   6       2995.21       2956.96        68.69 o                         
   4   7   6        375.50        384.48        16.11 o                         
   5   7   6        594.21        632.45        16.27 o                         
   6   7   6         77.24         65.38        14.84 o                         
   7   7   6         68.26         41.80        15.93 o                         
  -7   8   6         47.87         73.88        24.61 o                         
  -6   8   6        118.31        130.13        48.16 o                         
  -5   8   6        858.64        858.82        12.37 o                         
  -4   8   6       1777.62       1799.43        47.66 o                         
  -3   8   6       2593.15       2503.49        43.61 o                         
  -2   8   6          2.35          6.19         4.50 o                         
  -1   8   6        621.98        646.06        23.69 o                         
   0   8   6       2554.27       2577.12        25.98 o                         
   1   8   6       6278.22       6148.40       118.30 o                         
   2   8   6         78.91         64.60        14.74 o                         
   3   8   6       4235.10       4135.10       153.89 o                         
   4   8   6       1503.57       1564.08        18.61 o                         
   5   8   6        353.02        308.40        13.79 o                         
   6   8   6        165.80        188.93        16.12 o                         
   7   8   6       2369.45       2500.14        21.44 o                         
  -6   9   6          9.94         39.58        27.12 o                         
  -5   9   6        246.49        230.09        14.00 o                         
  -4   9   6        831.48        793.72        27.07 o                         
  -3   9   6         27.35        -20.69        20.69 o                         
  -2   9   6       2029.91       2026.02        20.85 o                         
  -1   9   6       2006.50       2083.53        24.89 o                         
   0   9   6        634.76        651.70        35.54 o                         
   1   9   6       2024.63       2026.24        17.23 o                         
   2   9   6       4813.54       4828.78        21.90 o                         
   3   9   6       2179.48       2330.72        19.93 o                         
   4   9   6        595.69        574.92        12.79 o                         
   5   9   6       3276.56       3429.07        78.06 o                         
   6   9   6       1054.84       1080.40        41.07 o                         
  -6  10   6        164.39        170.56        35.80 o                         
  -5  10   6        281.87        287.52        10.67 o                         
  -4  10   6         13.19         40.82        11.25 o                         
  -3  10   6       1666.86       1751.17        18.00 o                         
  -2  10   6        807.10        808.09        24.45 o                         
  -1  10   6       1261.26       1226.68        20.12 o                         
   0  10   6       1953.72       1942.12        16.68 o                         
   1  10   6         25.89         77.65        13.42 o                         
   2  10   6        105.23        151.71        12.34 o                         
   3  10   6       1851.26       1834.92        85.80 o                         
   4  10   6       4665.25       4728.50        24.79 o                         
   5  10   6         14.18         37.40        16.54 o                         
   6  10   6        897.20        843.87        19.19 o                         
  -6  11   6         81.67         81.04        15.08 o                         
  -5  11   6       1054.77       1121.15        54.93 o                         
  -4  11   6        148.14        195.33        12.41 o                         
  -3  11   6       4613.38       4175.32        25.30 o                         
  -2  11   6        809.89        795.83        19.87 o                         
  -1  11   6         25.12          5.61         6.45 o                         
   0  11   6         99.54         79.54        14.53 o                         
   1  11   6        998.45        973.18        15.88 o                         
   2  11   6       1360.66       1447.19        17.61 o                         
   3  11   6         89.42        113.76        13.28 o                         
   4  11   6        350.05        325.04        16.52 o                         
   5  11   6        183.23        191.17        23.92 o                         
   6  11   6        574.65        525.35        28.74 o                         
  -5  12   6       1146.32       1218.40        18.70 o                         
  -4  12   6        611.36        583.31        30.08 o                         
  -3  12   6        124.03        119.41        12.47 o                         
  -2  12   6        692.42        713.51        15.63 o                         
  -1  12   6       1692.52       1791.50        21.75 o                         
   0  12   6        231.82        209.35        15.74 o                         
   1  12   6        314.90        241.29        22.91 o                         
   2  12   6         90.61        149.67        15.52 o                         
   3  12   6        272.72        207.68        30.40 o                         
   4  12   6          5.86        -16.64        16.64 o                         
   5  12   6          0.06        -13.46        13.46 o                         
  -5  13   6        673.99        689.45        30.75 o                         
  -4  13   6       1386.44       1260.51        46.54 o                         
  -3  13   6       1202.94       1209.52        19.26 o                         
  -2  13   6        692.24        622.46        24.24 o                         
  -1  13   6        255.80        290.07         9.47 o                         
   0  13   6       1777.57       1732.89        27.46 o                         
   1  13   6       1134.81       1167.86        16.96 o                         
   2  13   6        294.12        228.74        43.58 o                         
   3  13   6        319.75        340.55        25.72 o                         
   4  13   6         12.08        -16.50        16.50 o                         
   5  13   6       1341.68       1384.37        50.62 o                         
  -4  14   6        437.62        474.68        16.28 o                         
  -3  14   6       1082.54       1080.96        45.26 o                         
  -2  14   6       1212.61       1098.63        15.19 o                         
  -1  14   6          3.70         24.55         8.00 o                         
   0  14   6         37.02         33.89        11.48 o                         
   1  14   6       2586.30       2615.07        79.41 o                         
   2  14   6        564.51        529.98        50.21 o                         
   3  14   6       2541.76       2699.13        21.11 o                         
   4  14   6        286.20        208.23        27.12 o                         
  -4  15   6         14.87         36.33        15.78 o                         
  -3  15   6          4.41        -13.25        13.25 o                         
  -2  15   6          8.77         -0.43        14.50 o                         
  -1  15   6       3111.26       3108.42       116.88 o                         
   0  15   6         52.40         38.67        13.78 o                         
   1  15   6       1035.99       1064.08        30.79 o                         
   2  15   6         27.64         87.63        11.38 o                         
   3  15   6       1623.76       1662.94        33.23 o                         
   4  15   6          0.42         49.85        22.81 o                         
  -3  16   6        454.60        418.59        30.36 o                         
  -2  16   6        923.26        903.19        12.15 o                         
  -1  16   6        493.73        519.73        20.03 o                         
   0  16   6       1101.01        943.09        18.09 o                         
   1  16   6        619.65        638.94        40.52 o                         
   2  16   6         22.94         23.67        10.48 o                         
   3  16   6        659.84        675.56        19.67 o                         
  -1  17   6          9.54        -16.49        16.49 o                         
   0  17   6        732.56        743.46        46.12 o                         
   1  17   6        608.73        606.24        12.18 o                         
  -7   0   7          7.75         -7.04        17.04 o                         
  -5   0   7        625.75        571.69        17.73 o                         
  -3   0   7         88.06         74.57        20.53 o                         
  -1   0   7        183.32        151.52        10.66 o                         
   1   0   7       4343.14       4256.29       109.84 o                         
   3   0   7       1592.37       1589.92        20.59 o                         
   5   0   7       3330.22       3041.41        28.10 o                         
   7   0   7       3996.44       3926.02        32.65 o                         
  -7   1   7        436.02        431.14        25.64 o                         
  -6   1   7       1331.97       1375.54        32.57 o                         
  -5   1   7        595.53        550.92        11.04 o                         
  -4   1   7        177.79        157.93         5.98 o                         
  -3   1   7        239.72        281.13         7.35 o                         
  -2   1   7       2447.26       2422.94        35.40 o                         
  -1   1   7       3363.50       3410.40        27.82 o                         
   0   1   7       3303.51       3175.83        13.22 o                         
   1   1   7        973.31        976.46        20.56 o                         
   2   1   7        351.28        352.81         8.40 o                         
   3   1   7       1549.21       1553.34        15.80 o                         
   4   1   7        225.32        210.24        13.14 o                         
   5   1   7       3125.81       3306.52        98.43 o                         
   6   1   7        655.68        595.01        54.16 o                         
   7   1   7         43.59         61.29        40.75 o                         
  -7   2   7       1432.59       1450.14        44.43 o                         
  -6   2   7         92.87        101.91        22.83 o                         
  -5   2   7       1152.81       1138.27        24.98 o                         
  -4   2   7       1660.91       1763.30        16.01 o                         
  -3   2   7       1480.24       1409.32        13.18 o                         
  -2   2   7       1287.30       1257.03        21.06 o                         
  -1   2   7       7428.57       7410.19        72.16 o                         
   0   2   7        774.54        785.56        15.35 o                         
   1   2   7        516.51        511.36         9.67 o                         
   2   2   7       2179.68       2026.49        22.33 o                         
   3   2   7       3040.46       2800.85        64.62 o                         
   4   2   7        623.55        615.13        13.04 o                         
   5   2   7        102.33         82.00        18.97 o                         
   6   2   7         28.12         35.19        20.11 o                         
   7   2   7       1412.51       1330.70        27.47 o                         
  -7   3   7        626.49        653.23        21.49 o                         
  -6   3   7        411.32        402.65        45.35 o                         
  -5   3   7       2684.87       2609.95        25.03 o                         
  -4   3   7        332.36        331.17         8.91 o                         
  -3   3   7       6547.19       6967.62        30.34 o                         
  -2   3   7       1072.44       1063.30        17.48 o                         
  -1   3   7        752.22        808.66        26.04 o                         
   0   3   7        898.57        921.95         9.40 o                         
   1   3   7       8187.01       8183.38        65.03 o                         
   2   3   7         72.28         97.15         9.91 o                         
   3   3   7       1049.81       1073.15        13.93 o                         
   4   3   7        709.29        623.00        15.19 o                         
   5   3   7       1182.34       1210.96        29.53 o                         
   6   3   7         47.92         70.41        29.98 o                         
   7   3   7        160.87        131.17        22.68 o                         
  -7   4   7       2112.85       2019.69        26.78 o                         
  -6   4   7         11.44         63.82        19.95 o                         
  -5   4   7        638.10        654.09        20.80 o                         
  -4   4   7        375.77        363.34        14.54 o                         
  -3   4   7       1587.59       1563.62        10.40 o                         
  -2   4   7       1736.56       1813.40        18.70 o                         
  -1   4   7       5878.74       5707.45        39.19 o                         
   0   4   7        554.44        547.96        12.61 o                         
   1   4   7         94.57         99.00        11.69 o                         
   2   4   7       1996.13       1875.80        16.43 o                         
   3   4   7       3080.86       3030.81        19.12 o                         
   4   4   7       1750.38       1812.30        19.55 o                         
   5   4   7        397.30        391.91        15.07 o                         
   6   4   7        240.41        270.00        15.51 o                         
   7   4   7         94.84        137.10        15.68 o                         
  -7   5   7        489.80        485.01        23.50 o                         
  -6   5   7        334.29        340.91        22.17 o                         
  -5   5   7        716.89        750.56        36.72 o                         
  -4   5   7         14.96         38.34        53.82 o                         
  -3   5   7       1061.26       1112.37        16.35 o                         
  -2   5   7        223.47        178.41         9.43 o                         
  -1   5   7        525.97        509.89        11.03 o                         
   0   5   7       1447.78       1455.53        14.85 o                         
   1   5   7        243.32        251.92        22.39 o                         
   2   5   7       1356.48       1408.80        16.97 o                         
   3   5   7        557.11        565.27        15.17 o                         
   4   5   7        247.18        308.38        15.17 o                         
   5   5   7        705.84        769.74        17.03 o                         
   6   5   7       2513.68       2522.61       103.03 o                         
   7   5   7        160.59        177.21        12.94 o                         
  -6   6   7          8.98        -22.65        22.65 o                         
  -5   6   7        270.09        324.90        10.56 o                         
  -4   6   7         54.76         51.80        15.81 o                         
  -3   6   7          3.68         23.22         5.34 o                         
  -2   6   7        462.06        461.85        33.27 o                         
  -1   6   7        100.78        125.68         7.75 o                         
   0   6   7       1858.93       1881.89        39.66 o                         
   1   6   7       2718.25       2731.66        18.53 o                         
   2   6   7        190.50        247.10        30.01 o                         
   3   6   7       1665.73       1664.79        22.04 o                         
   4   6   7       1363.15       1322.30        17.77 o                         
   5   6   7       1403.76       1372.73        18.20 o                         
   6   6   7        466.83        529.25        16.37 o                         
  -6   7   7       1724.16       1782.66        29.69 o                         
  -5   7   7          5.17         18.61        11.67 o                         
  -4   7   7         89.01        124.34        21.78 o                         
  -3   7   7          6.47         -9.30         9.30 o                         
  -2   7   7       1658.92       1733.98        16.26 o                         
  -1   7   7       1393.97       1354.14        12.59 o                         
   0   7   7       1100.05       1104.91        15.53 o                         
   1   7   7        231.14        239.28        14.74 o                         
   2   7   7         75.62         78.29        15.15 o                         
   3   7   7       2823.73       2847.93       101.00 o                         
   4   7   7        424.38        414.38        16.13 o                         
   5   7   7       2254.56       2327.11        49.98 o                         
   6   7   7        173.19        185.59        16.46 o                         
  -6   8   7        323.27        329.10        26.70 o                         
  -5   8   7        246.38        310.04        43.02 o                         
  -4   8   7       4882.79       4770.02        73.90 o                         
  -3   8   7        225.76        217.63        10.03 o                         
  -2   8   7       1750.78       1844.67         9.03 o                         
  -1   8   7         23.66         20.09         7.32 o                         
   0   8   7       1416.30       1322.34        12.66 o                         
   1   8   7        383.17        367.13        13.63 o                         
   2   8   7       1527.07       1638.28        64.77 o                         
   3   8   7        603.08        675.10        16.95 o                         
   4   8   7        259.80        288.51        16.53 o                         
   5   8   7        102.77         74.43        16.09 o                         
   6   8   7        109.89        123.75        16.62 o                         
  -6   9   7       1050.98        803.19       111.00 o                         
  -5   9   7       1272.64       1333.30        12.77 o                         
  -4   9   7        103.29        120.49        34.98 o                         
  -3   9   7       2180.80       2256.12        14.77 o                         
  -2   9   7       2505.60       2420.48        24.46 o                         
  -1   9   7         21.96         34.09         7.52 o                         
   0   9   7       2695.97       2728.53        51.38 o                         
   1   9   7       1922.14       1903.75        20.59 o                         
   2   9   7        551.01        599.33        44.00 o                         
   3   9   7        197.89        264.33        16.35 o                         
   4   9   7       1432.69       1508.05        40.19 o                         
   5   9   7        181.72        160.27        18.53 o                         
   6   9   7          0.61        -15.99        15.99 o                         
  -5  10   7       1837.35       1900.69        18.21 o                         
  -4  10   7        316.04        299.53        13.50 o                         
  -3  10   7        798.53        775.17        14.13 o                         
  -2  10   7          1.23         -5.28        16.59 o                         
  -1  10   7       5866.79       5777.80        56.73 o                         
   0  10   7        978.55        923.50        19.20 o                         
   1  10   7        323.58        379.04        18.76 o                         
   2  10   7         95.39        147.70        16.49 o                         
   3  10   7       2304.55       2528.27        46.30 o                         
   4  10   7        494.64        464.76        18.25 o                         
   5  10   7        833.79        776.53        38.37 o                         
  -5  11   7        331.05        320.25        11.59 o                         
  -4  11   7        183.74        158.43        17.91 o                         
  -3  11   7       1234.55       1084.97        56.65 o                         
  -2  11   7         65.95         69.24        15.93 o                         
  -1  11   7         93.43        125.01        12.50 o                         
   0  11   7       1588.51       1409.51        41.93 o                         
   1  11   7       1200.64       1185.87        60.52 o                         
   2  11   7       2244.24       2082.81        74.83 o                         
   3  11   7         13.36         85.48        16.54 o                         
   4  11   7          0.58        -17.27        17.27 o                         
   5  11   7        135.12        175.58        18.31 o                         
  -4  12   7         95.35        103.43        11.61 o                         
  -3  12   7        163.77        130.64        15.11 o                         
  -2  12   7        181.75        200.23        13.36 o                         
  -1  12   7        104.18        107.37         4.49 o                         
   0  12   7        626.24        613.97        15.05 o                         
   1  12   7        206.83        139.56        19.84 o                         
   2  12   7        275.52        263.65        13.04 o                         
   3  12   7         95.15        147.99        15.62 o                         
   4  12   7       1771.69       1876.37        18.93 o                         
  -4  13   7          1.42        -13.24        13.24 o                         
  -3  13   7        796.33        769.06        15.64 o                         
  -2  13   7        647.54        604.62        13.81 o                         
  -1  13   7        141.81        148.74         4.39 o                         
   0  13   7          9.49         11.62        14.72 o                         
   1  13   7         71.34        119.01        14.92 o                         
   2  13   7       1657.96       1639.86        18.54 o                         
   3  13   7       1511.80       1618.24        19.31 o                         
   4  13   7        176.01        222.57        18.18 o                         
  -3  14   7        130.02        138.74        11.15 o                         
  -2  14   7        697.74        639.21        16.41 o                         
  -1  14   7         60.98         62.22        11.74 o                         
   0  14   7       1660.01       1478.12        19.60 o                         
   1  14   7        832.77        781.86        16.65 o                         
   2  14   7       1302.10       1451.06        32.57 o                         
   3  14   7        218.51        224.33        17.19 o                         
  -2  15   7       1800.97       1605.37        45.83 o                         
  -1  15   7         94.99        109.73        13.65 o                         
   0  15   7       1370.45       1361.86        24.87 o                         
   1  15   7        935.20        961.45        38.28 o                         
   2  15   7        396.15        411.83        10.99 o                         
   0  16   7       1039.71        984.87        15.51 o                         
  -6   0   8        511.02        577.30        18.10 o                         
  -4   0   8       7186.28       7465.65        38.66 o                         
  -2   0   8        165.14        132.76        10.44 o                         
   0   0   8       5963.03       6045.84       134.68 o                         
   2   0   8       4573.69       4436.60       102.03 o                         
   4   0   8        673.19        705.69        21.75 o                         
   6   0   8       1823.09       1795.25        26.20 o                         
  -6   1   8        483.27        533.09        12.61 o                         
  -5   1   8        476.60        491.90        52.23 o                         
  -4   1   8        140.73        166.40         7.00 o                         
  -3   1   8        510.47        528.81        10.90 o                         
  -2   1   8       6086.96       5682.65       145.12 o                         
  -1   1   8          6.51         25.97        11.61 o                         
   0   1   8        866.96        830.35        14.00 o                         
   1   1   8        820.74        810.91        30.74 o                         
   2   1   8       3828.02       3865.89        42.19 o                         
   3   1   8        742.55        738.46        12.04 o                         
   4   1   8        956.65       1009.31        14.10 o                         
   5   1   8         67.95         47.31        14.84 o                         
   6   1   8        288.60        337.44        26.17 o                         
  -6   2   8        113.28         55.83        17.20 o                         
  -5   2   8         57.90         38.21        17.04 o                         
  -4   2   8       1107.77       1180.50        40.94 o                         
  -3   2   8        944.46        980.97        16.21 o                         
  -2   2   8          1.83         13.24         9.93 o                         
  -1   2   8        694.92        710.50        40.55 o                         
   0   2   8        316.33        289.40        15.41 o                         
   1   2   8         12.19         16.36         9.57 o                         
   2   2   8        116.39        104.40        13.03 o                         
   3   2   8        374.56        352.53        13.58 o                         
   4   2   8       1441.01       1372.99        17.34 o                         
   5   2   8        850.86        844.36        55.59 o                         
   6   2   8        209.21        202.71        15.40 o                         
  -6   3   8        166.35        176.28        18.42 o                         
  -5   3   8        285.27        324.56        19.10 o                         
  -4   3   8       1060.40       1074.80        76.63 o                         
  -3   3   8         44.93         51.09         7.65 o                         
  -2   3   8         16.67         37.73         9.46 o                         
  -1   3   8          1.18         33.95        19.53 o                         
   0   3   8         28.54         54.69        12.26 o                         
   1   3   8        642.57        640.76        14.06 o                         
   2   3   8        768.33        772.83        27.25 o                         
   3   3   8        685.11        701.27        17.83 o                         
   4   3   8        520.75        530.38        13.76 o                         
   5   3   8          7.27         27.90        20.74 o                         
   6   3   8       2625.38       2603.46        80.33 o                         
  -6   4   8        343.93        448.13        22.86 o                         
  -5   4   8         71.66         64.19        19.16 o                         
  -4   4   8        243.71        228.19        30.67 o                         
  -3   4   8       1471.50       1507.52        12.65 o                         
  -2   4   8          7.50          5.06         9.97 o                         
  -1   4   8       2058.69       2204.04        47.12 o                         
   0   4   8        107.12        136.51        16.38 o                         
   1   4   8         59.11         93.90        11.41 o                         
   2   4   8        613.24        597.31        11.79 o                         
   3   4   8        608.66        573.85        15.80 o                         
   4   4   8       2113.78       2035.64        60.67 o                         
   5   4   8        145.88         94.16        15.67 o                         
   6   4   8         23.38         22.92        14.76 o                         
  -6   5   8        705.09        703.99        23.34 o                         
  -5   5   8       1980.72       2014.49        25.38 o                         
  -4   5   8         31.90         26.33        20.56 o                         
  -3   5   8       1458.20       1508.10         9.50 o                         
  -2   5   8       3330.93       3310.17        15.81 o                         
  -1   5   8        750.94        771.12         8.96 o                         
   0   5   8        177.68        235.91        21.70 o                         
   1   5   8       3878.52       3814.04        42.17 o                         
   2   5   8       2691.20       2759.43        65.81 o                         
   3   5   8        488.55        479.53        16.51 o                         
   4   5   8        646.62        625.23        22.31 o                         
   5   5   8       1168.65       1248.54        55.38 o                         
   6   5   8        139.19        209.65        16.20 o                         
  -6   6   8        816.63        816.29        27.04 o                         
  -5   6   8        193.98        205.98         6.12 o                         
  -4   6   8       3258.87       3509.07        42.61 o                         
  -3   6   8        591.03        640.69         6.53 o                         
  -2   6   8          3.58        -10.53        10.53 o                         
  -1   6   8       1779.59       1890.68        14.18 o                         
   0   6   8       5617.38       5625.66        20.06 o                         
   1   6   8         17.98         20.34        14.56 o                         
   2   6   8       4317.73       4211.49        79.99 o                         
   3   6   8       1551.31       1388.32        82.77 o                         
   4   6   8        611.25        635.98        27.99 o                         
   5   6   8          4.50         29.42        12.53 o                         
   6   6   8       1605.41       1585.40        57.42 o                         
  -5   7   8          0.06         23.22        11.00 o                         
  -4   7   8         49.13         38.33        10.20 o                         
  -3   7   8         17.32         17.83         9.92 o                         
  -2   7   8       4226.75       4410.98        60.32 o                         
  -1   7   8        350.00        352.98        19.55 o                         
   0   7   8       1275.46       1231.90        11.82 o                         
   1   7   8         50.64        143.68        27.39 o                         
   2   7   8       2671.67       2829.22        34.13 o                         
   3   7   8        412.54        439.88        16.69 o                         
   4   7   8       2372.73       2270.33        99.01 o                         
   5   7   8         30.96         -4.00        16.69 o                         
  -5   8   8         39.25         63.56        35.01 o                         
  -4   8   8       1562.75       1594.67        22.20 o                         
  -3   8   8         64.14        100.39        15.03 o                         
  -2   8   8          3.45         17.40         7.02 o                         
  -1   8   8        202.84        210.84         9.35 o                         
   0   8   8       2444.06       2488.39        95.05 o                         
   1   8   8        388.39        401.46        12.65 o                         
   2   8   8        232.95        267.23        30.32 o                         
   3   8   8         18.23         39.59        17.29 o                         
   4   8   8        251.06        248.19        17.80 o                         
   5   8   8        840.12        899.47        57.31 o                         
  -4   9   8        299.07        247.79        13.67 o                         
  -3   9   8         14.18         26.75        11.01 o                         
  -2   9   8          4.74         27.47         5.38 o                         
  -1   9   8         42.42         44.61         8.37 o                         
   0   9   8         97.31         93.19         9.88 o                         
   1   9   8          4.55         81.76        14.66 o                         
   2   9   8        331.22        294.14        16.37 o                         
   3   9   8        550.69        617.81        17.95 o                         
   4   9   8         59.72         73.94        14.03 o                         
   5   9   8       1083.54       1090.02        20.11 o                         
  -4  10   8        224.80        219.45        12.36 o                         
  -3  10   8        609.73        544.06        27.09 o                         
  -2  10   8         66.14         30.72        23.87 o                         
  -1  10   8       1205.62       1295.09        23.84 o                         
   0  10   8        112.81        143.81        14.18 o                         
   1  10   8        238.78        257.82        16.26 o                         
   2  10   8        595.97        625.81        17.58 o                         
   3  10   8       1826.94       1837.31        25.00 o                         
   4  10   8        929.40        943.52        15.37 o                         
  -4  11   8         72.28         54.25        18.26 o                         
  -3  11   8       1221.40       1337.70        33.42 o                         
  -2  11   8         15.23         47.86        16.95 o                         
  -1  11   8       1752.46       1770.94        10.27 o                         
   0  11   8          0.25         -6.03        15.16 o                         
   1  11   8       3172.17       3273.25        90.15 o                         
   2  11   8         94.15         60.65        18.44 o                         
   3  11   8        243.06        235.16        16.41 o                         
   4  11   8          2.05        -17.61        17.61 o                         
  -3  12   8       1044.83       1036.29        23.66 o                         
  -2  12   8          2.26          1.28         9.82 o                         
  -1  12   8       2042.09       2147.52        13.67 o                         
   0  12   8       2066.56       2000.35        19.79 o                         
   1  12   8        242.10        243.21        14.80 o                         
   2  12   8        198.29        205.73        22.12 o                         
   3  12   8       2372.10       2484.62        51.65 o                         
  -2  13   8       1862.12       1649.72        45.64 o                         
  -1  13   8        162.88        150.16         9.53 o                         
   0  13   8        787.21        795.94         9.32 o                         
   1  13   8       1073.91       1035.57        27.57 o                         
   2  13   8        328.28        325.34        16.99 o                         
  -1  14   8          0.50         50.16        12.90 o                         
   0  14   8        337.47        344.21        13.95 o                         
   1  14   8        773.43        807.39        17.27 o                         
  -3   0   9        155.18        210.31        11.37 o                         
  -1   0   9        219.70        222.39        12.04 o                         
   1   0   9         21.12         55.09        22.83 o                         
   3   0   9         10.94         29.93        14.71 o                         
   5   0   9        177.48        186.11        16.61 o                         
  -4   1   9        181.80        227.60        24.85 o                         
  -3   1   9       1201.24       1243.21        63.42 o                         
  -2   1   9        989.28       1059.28        36.03 o                         
  -1   1   9        232.64        268.78        11.00 o                         
   0   1   9         23.30         18.99        12.31 o                         
   1   1   9        215.10        256.03        12.50 o                         
   2   1   9       1027.16       1002.51        14.27 o                         
   3   1   9         99.76         75.35        12.32 o                         
   4   1   9        210.43        230.80        23.45 o                         
   5   1   9        594.94        537.26        17.40 o                         
  -5   2   9        468.96        452.57        21.06 o                         
  -4   2   9        207.98        195.89        12.96 o                         
  -3   2   9       1786.06       1796.20        27.42 o                         
  -2   2   9        527.16        484.31        17.49 o                         
  -1   2   9       3408.70       3454.01        24.08 o                         
   0   2   9       2354.36       2402.61        16.67 o                         
   1   2   9       2391.87       2235.94        24.93 o                         
   2   2   9        364.51        355.21        14.32 o                         
   3   2   9       2664.02       2564.40       108.54 o                         
   4   2   9        728.62        779.81        18.44 o                         
   5   2   9          0.07          9.52        17.81 o                         
  -5   3   9       2481.56       2507.66        26.09 o                         
  -4   3   9        263.27        291.94        15.51 o                         
  -3   3   9        333.24        347.79         9.37 o                         
  -2   3   9        484.74        513.02        12.33 o                         
  -1   3   9       2893.64       2793.52        94.83 o                         
   0   3   9        232.40        267.36         9.79 o                         
   1   3   9       6734.75       6771.99        92.29 o                         
   2   3   9        217.03        209.41        11.96 o                         
   3   3   9          4.94          9.18        14.98 o                         
   4   3   9        526.98        478.44        16.44 o                         
   5   3   9       3735.28       3658.47        94.78 o                         
  -5   4   9          1.08         46.94        19.69 o                         
  -4   4   9         95.04        100.47        15.33 o                         
  -3   4   9       1924.30       2067.49        12.30 o                         
  -2   4   9        222.23        222.87        10.65 o                         
  -1   4   9       1936.94       2018.19        17.53 o                         
   0   4   9        122.69        159.72        13.23 o                         
   1   4   9        683.33        730.07        21.43 o                         
   2   4   9        214.47        213.97        11.69 o                         
   3   4   9       2528.99       2429.21        20.41 o                         
   4   4   9         41.11         55.11        15.87 o                         
   5   4   9        164.92        212.15        16.96 o                         
  -5   5   9        249.58        256.21        13.20 o                         
  -4   5   9        866.99        855.26        10.65 o                         
  -3   5   9        259.74        277.43         9.84 o                         
  -2   5   9         19.76         21.52         9.25 o                         
  -1   5   9        142.70        178.64        18.79 o                         
   0   5   9        130.79        156.77        13.44 o                         
   1   5   9        432.83        439.39        25.40 o                         
   2   5   9         71.13         67.80        13.68 o                         
   3   5   9        229.06        196.41        14.01 o                         
   4   5   9        320.24        289.11        17.99 o                         
   5   5   9        797.87        871.17        34.05 o                         
  -4   6   9         60.74         73.75         9.34 o                         
  -3   6   9        443.81        459.90         8.16 o                         
  -2   6   9        287.55        290.62        10.83 o                         
  -1   6   9        440.59        412.42        15.66 o                         
   0   6   9          0.25          9.99        12.99 o                         
   1   6   9          3.41         24.79        28.98 o                         
   2   6   9          0.33        -11.15        11.15 o                         
   3   6   9          6.95        -15.96        15.96 o                         
   4   6   9         33.46         44.73        15.04 o                         
  -4   7   9        318.91        308.59        10.55 o                         
  -3   7   9        498.23        538.64         6.05 o                         
  -2   7   9        818.79        852.28        14.16 o                         
  -1   7   9        161.09        185.07         9.60 o                         
   0   7   9          0.36         -8.34        14.57 o                         
   1   7   9         33.34         37.76        11.83 o                         
   2   7   9       1281.97       1244.59        29.45 o                         
   3   7   9         45.89         39.50        16.52 o                         
   4   7   9        351.36        293.05        17.94 o                         
  -4   8   9        512.83        519.51        11.43 o                         
  -3   8   9         57.79        106.75        10.95 o                         
  -2   8   9        365.60        364.15        11.65 o                         
  -1   8   9         84.48        117.56         9.41 o                         
   0   8   9       2528.58       2619.84        14.23 o                         
   1   8   9         35.86         73.02        12.80 o                         
   2   8   9        297.75        271.20        17.00 o                         
   3   8   9        173.31        152.12        15.27 o                         
   4   8   9       1103.63       1079.10        56.89 o                         
  -3   9   9         25.48         14.39        12.67 o                         
  -2   9   9       1740.85       1710.58        18.95 o                         
  -1   9   9       1311.14       1361.89        16.61 o                         
   0   9   9        134.69        140.25        11.58 o                         
   1   9   9       1573.58       1647.35        27.70 o                         
   2   9   9       1616.61       1514.95        29.21 o                         
   3   9   9         13.06        -17.09        17.09 o                         
  -3  10   9       1610.40       1616.54        53.48 o                         
  -2  10   9         10.03         50.87        12.23 o                         
  -1  10   9       1926.36       1948.88        11.47 o                         
   0  10   9        583.52        596.91        18.30 o                         
   1  10   9        305.39        323.07        13.31 o                         
   2  10   9        115.72        113.82        15.37 o                         
   3  10   9       2801.98       2751.48        47.73 o                         
  -2  11   9         15.31         36.26        16.54 o                         
  -1  11   9       1162.67       1085.53        61.23 o                         
   0  11   9         11.38          4.44         8.99 o                         
   1  11   9       1235.23       1233.31        49.29 o                         
   2  11   9          5.18         -1.50        24.90 o                         
  -1  12   9         14.29         24.82        17.30 o                         
   0  12   9         50.04         76.54        15.77 o                         
   1  12   9        238.50        227.91        93.40 o                         
  -4   0  10        173.90        213.58        19.84 o                         
  -2   0  10        163.29        182.88        11.05 o                         
   0   0  10       1995.03       2098.39        51.76 o                         
   2   0  10        103.79         63.63        29.85 o                         
   4   0  10       2813.35       2651.72        74.51 o                         
  -4   1  10        172.44        252.25        12.97 o                         
  -3   1  10        761.70        766.56         9.89 o                         
  -2   1  10       2032.42       2165.26        38.39 o                         
  -1   1  10        371.55        412.96        13.04 o                         
   0   1  10        266.57        284.92        12.63 o                         
   1   1  10         26.71         19.02        16.99 o                         
   2   1  10       2786.96       2875.71        17.29 o                         
   3   1  10        303.03        340.80        15.96 o                         
   4   1  10        700.33        656.43        14.42 o                         
  -4   2  10        952.27        998.55        69.93 o                         
  -3   2  10        541.35        602.41        17.84 o                         
  -2   2  10        445.59        428.67        16.34 o                         
  -1   2  10         55.29         51.02        12.14 o                         
   0   2  10        301.23        299.23        13.84 o                         
   1   2  10        993.54       1043.70        26.35 o                         
   2   2  10        582.88        631.14        12.44 o                         
   3   2  10        367.10        337.81        13.18 o                         
   4   2  10        490.24        512.79        35.98 o                         
  -4   3  10       1189.33       1204.40        15.29 o                         
  -3   3  10         56.33         38.16         8.64 o                         
  -2   3  10        292.51        336.97         9.03 o                         
  -1   3  10         23.10         49.76         9.72 o                         
   0   3  10        434.47        442.60        11.71 o                         
   1   3  10         30.37         19.19        12.89 o                         
   2   3  10          4.08         14.25        13.88 o                         
   3   3  10         13.44         48.74        10.08 o                         
  -3   4  10        353.33        371.11         9.83 o                         
  -2   4  10        988.05       1002.29        42.44 o                         
  -1   4  10         13.41         18.26         8.86 o                         
   0   4  10        225.83        214.96        14.67 o                         
   1   4  10        841.44        914.72        38.72 o                         
   2   4  10        432.00        463.30        13.41 o                         
   3   4  10        469.50        464.64        12.83 o                         
  -3   5  10        184.95        168.61         8.98 o                         
  -2   5  10       1655.00       1689.72        42.99 o                         
  -1   5  10       1466.32       1519.14        13.41 o                         
   0   5  10         75.19         29.28        11.26 o                         
   1   5  10        495.75        510.39        12.59 o                         
   2   5  10        564.84        530.71        19.58 o                         
   3   5  10        698.19        638.29        13.29 o                         
  -3   6  10        324.19        333.56        17.50 o                         
  -2   6  10        439.48        451.76         9.78 o                         
  -1   6  10         34.25         32.07         9.97 o                         
   0   6  10       2304.50       2387.79        20.30 o                         
   1   6  10        481.00        492.86        10.91 o                         
   2   6  10        372.16        373.33        33.31 o                         
   3   6  10       1133.36       1131.38        14.62 o                         
  -2   7  10       1128.73       1110.85        11.91 o                         
  -1   7  10          5.80          3.71         8.09 o                         
   0   7  10          9.50         30.73         8.85 o                         
   1   7  10         65.05         64.66        13.63 o                         
   2   7  10       1972.22       1957.63        15.68 o                         
  -2   8  10          5.34         44.07        12.67 o                         
  -1   8  10        749.08        793.49        19.61 o                         
   0   8  10       1178.96       1273.17        48.33 o                         
   1   8  10        665.96        687.05        10.95 o                         
   2   8  10         32.10         -3.72        12.57 o                         
   0   9  10        952.31        906.33        12.74 o                         
  -1   0  11       1700.66       1803.14        16.68 o                         
   1   0  11        582.42        566.32        34.34 o                         
  -1   1  11          1.74         -7.23         9.44 o                         
   0   1  11       1112.23       1156.22        17.20 o                         
   1   1  11       1688.63       1625.62        32.07 o                         
  -1   2  11        304.76        332.89        13.50 o                         
   0   2  11        219.66        235.25        11.70 o                         
   1   2  11       1051.99       1061.24        16.55 o                         
   0   3  11          4.98         17.58        12.33 o                         
                                                                                
